# Supplementary material for: Alpha-synuclein seeding activity in postmortem tissues from patients with diffuse and isolated Lewy bodies
Source: Acta Neuropathol Commun. 2026 Jan 7;14:12. doi: 10.1186/s40478-025-02195-6 (PMC12781613; doi:10.1186/s40478-025-02195-6)
Supplement: Supplementary file 1 — Supplementary Material 1 [file 40478_2025_2195_MOESM1_ESM.xlsx]

## Sheet: CSF 1x
			0 h	0 h 15 min	0 h 30 min	0 h 45 min	1 h	1 h 15 min	1 h 30 min	1 h 45 min	2 h	2 h 15 min	2 h 30 min	2 h 45 min	3 h	3 h 15 min	3 h 30 min	3 h 45 min	4 h	4 h 15 min	4 h 30 min	4 h 45 min	5 h	5 h 15 min	5 h 30 min	5 h 45 min	6 h	6 h 15 min	6 h 30 min	6 h 45 min	7 h	7 h 15 min	7 h 30 min	7 h 45 min	8 h	8 h 15 min	8 h 30 min	8 h 45 min	9 h	9 h 15 min	9 h 30 min	9 h 45 min	10 h	10 h 15 min	10 h 30 min	10 h 45 min	11 h	11 h 15 min	11 h 30 min
A	1	Positive control 39/13 10x dil.	28561	22642	20961	22073	18194	19279	19705	21025	24130	21899	22081	18581	21973	19618	20381	19214	22150	20975	21590	19620	19393	20696	21224	22483	19453	18632	19354	21652	20689	21245	19584	20406	20433	22193	19795	20864	20098	22677	20007	20644	21486	21244	22744	23862	25905	25218	26589
A	2	No Seed (1xPBS)	24047	22427	28739	21958	22521	22942	21101	23302	22528	19165	25061	24010	23613	23435	22527	21066	22272	20769	22791	21265	21959	20166	18476	20678	20057	21942	21329	22675	21610	20359	21865	19545	20794	19612	23681	21533	20387	18020	19360	17884	20213	19357	17904	18960	25711	17005	18137
A	3	71/17	27154	23262	29427	25708	24587	21129	22463	23053	22693	25132	21593	25121	21915	24326	26208	25937	23254	23772	25244	24638	23804	25184	25545	23556	26924	24087	20868	23348	24604	24333	28517	22925	26241	26863	23869	22592	23498	25253	23732	26335	24536	25131	23867	29363	24263	25476	26978
A	4	71/17 10x dil. in 1x PBS	23205	18211	19794	21624	19244	21649	19923	21394	20508	19378	21738	20870	20595	20968	19266	18952	22199	22275	20152	21903	22363	22653	20554	22609	19927	20435	22638	19156	17973	18500	18353	20123	21187	19968	20376	18931	19514	20530	20786	18910	22172	20181	19742	20666	17152	18174	19688
A	5	39/19	26881	22539	21808	21619	21231	26187	22181	22942	25285	22808	24615	23579	25172	25911	19319	26055	27377	25709	23040	25214	27471	23244	26940	23684	24484	23860	21795	24772	24530	27170	23646	23598	26788	23989	24662	24027	25148	23557	23962	25143	24865	24118	21328	22446	24801	23790	25598
A	6	39/19 10x dil. in 1xPBS	22368	19976	21242	20743	19648	19348	18480	18938	18171	17542	24532	18357	20099	18589	19975	18566	19841	20053	19158	20566	19201	20351	18173	20080	23527	18455	20129	19433	20318	17226	18981	19191	19449	17943	18958	18675	20580	21795	23243	21715	23319	24991	26078	29342	31792	39291	43772
A	7	145/20	26488	26468	26153	22668	24855	26563	25667	25830	23059	27424	25094	28095	26148	26860	27717	23863	25344	24869	23121	27032	24420	26447	27391	26210	23671	24684	26146	28731	27450	29204	27417	22963	27548	28002	26444	29512	25554	27415	25016	24423	26347	24291	24272	27988	26011	26435	27654
A	8	145/20 10x dil. in 1x PBS	23247	25720	22602	26784	21692	23795	20818	24790	22170	20300	21432	24997	22959	26569	23319	26651	25799	26927	22424	22980	24042	27717	24295	23674	21285	28277	25705	23675	21817	24570	22166	25444	25703	21474	23699	27169	24632	24623	19346	22729	23340	21420	24476	28088	26403	23287	24747
A	9	40/19	23524	25224	24437	25577	25123	27801	25544	27470	26471	25646	25096	27359	27142	26359	29221	26688	29920	26051	30496	28889	23047	28858	29729	24087	23095	26825	27867	27213	29156	27654	26152	25111	31562	26901	26457	31590	28962	24747	27941	26470	24740	26179	28040	24379	24576	28895	27716
A	10	40/19 10x dil. in 1x PBS	22396	18226	17019	18848	20219	17697	17419	20325	17587	18821	20379	18220	17911	20527	18365	18376	19533	20695	17682	20740	19495	15970	22521	18381	16848	22750	16888	21824	20584	20214	16803	18752	20695	22476	18120	23278	26908	20413	21422	17855	20852	21478	20451	20031	19200	19979	17718
A	11	0	13748	12207	11612	11424	11253	11136	11447	11029	11282	11134	10855	10908	10788	10751	11013	10830	10988	10933	10729	10663	10589	10586	10634	10586	10531	10623	10288	10653	10455	10546	10399	10416	10334	10486	10436	10204	10429	10461	10509	10413	10524	10198	10202	10242	10294	9989	10062
A	12	0	13778	11651	11547	11481	11350	11544	11079	11275	10871	11162	10925	11177	11056	10840	10787	10716	10822	10802	10873	10700	10581	10808	10723	10675	10646	10741	10490	10578	10542	10428	10596	10559	10461	10304	10329	10444	10156	10402	10169	10216	10252	10375	10272	10472	10202	10399	10358
B	1	Positive control 39/13 10x dil.	28976	21910	17932	17325	19220	17203	20317	21682	17528	19065	21617	17847	20011	21935	18093	16963	17029	18091	21154	16898	21224	21262	21100	18078	19474	17016	19329	17799	18423	18538	19931	19505	17124	19211	16049	19858	18609	18337	18476	18957	18683	15719	20436	18261	16804	20590	21510
B	2	No Seed (1xPBS)	24952	19778	18116	15131	18714	18346	18461	18915	17991	16862	16711	16776	14858	15426	18637	18218	16837	16260	17296	18324	18968	17172	18979	16201	15380	18344	16931	18597	15489	16367	17934	16241	15577	16821	16546	14957	17717	14629	16586	15767	17101	17776	14393	14910	15372	15999	16552
B	3	71/17	25328	23471	20976	17714	19659	16894	21548	18749	23744	18534	18086	20400	21975	20259	17012	23357	21828	20735	22694	21843	21635	18012	21077	19290	22102	19439	21162	20983	19177	17670	20877	22560	19063	24730	20969	18516	16659	20054	19169	20502	18552	21512	18045	22478	20856	21094	25636
B	4	71/17 10x dil. in 1x PBS	21492	17834	17897	14531	17838	17380	16685	17179	17411	15131	15573	17521	17457	17178	14866	15331	18195	15704	14464	14982	15174	16814	15933	15032	14507	16540	17999	15480	14940	16479	15161	16237	17466	15939	16889	15819	15062	13916	14496	13583	14243	15396	14333	14048	14568	14098	14078
B	5	39/19	23954	19725	21838	19274	18907	21262	21708	19956	18075	20334	20504	18274	17848	18195	17714	18485	18348	17933	18546	18885	16638	18886	21442	21174	18785	18959	20762	16731	21015	22475	19602	18000	20315	21027	24081	21700	21233	20990	21456	17857	19672	22418	22381	20655	17942	17565	19792
B	6	39/19 10x dil. in 1xPBS	20069	19695	18048	17911	15775	19268	16328	18119	15770	19385	16676	17246	17411	18859	17868	18227	16149	16029	17154	19360	19173	18908	16448	19740	18137	19658	20688	16756	15917	18594	18615	17032	18486	18022	19532	17533	16383	19854	18532	21668	25158	24202	30308	27616	29321	36817	38468
B	7	145/20	30831	26337	23455	19852	23484	21206	22748	21322	24623	24243	22635	22807	24231	24214	21983	23905	28148	24570	22676	27400	25567	26434	26077	26254	23317	26460	24818	22854	25251	27141	27344	24911	25821	26345	25372	27058	27385	22559	26933	25960	22126	26656	20725	26027	22236	24165	25339
B	8	145/20 10x dil. in 1x PBS	21925	18627	18365	16816	17900	15850	18340	17422	16207	18026	15773	17338	17534	16821	14548	18664	16308	19220	16866	17242	17766	15518	18113	18274	18468	17403	18330	18972	16830	15936	17028	17539	18969	15143	17697	17201	20393	17767	15931	16847	16938	18087	16245	16850	15535	16678	14892
B	9	40/19	29803	20636	20719	21130	21579	24471	25319	22562	18496	22848	22569	22170	22254	20107	21266	25861	20949	24477	26274	26390	25118	21847	25466	25760	20912	20474	18542	23674	21085	23480	24603	23423	27286	19341	25946	27278	24408	21889	23501	22171	23451	21812	20983	23314	18140	23656	22595
B	10	40/19 10x dil. in 1x PBS	26883	17262	14784	17901	18979	16093	16104	21776	17891	14932	18290	17124	18128	15737	18518	15869	14931	17697	16330	15726	18838	17928	19105	16087	16294	16364	14135	19040	17084	19345	19293	14811	18913	20007	17279	17442	19156	16400	15866	14912	18063	17870	20350	15404	22598	15093	17966
B	11	0	13947	12004	11372	11576	11386	11379	11205	11189	11239	11289	11161	11304	11008	11007	10918	10728	10782	10810	10725	10726	10821	10683	10561	10685	10831	10844	10674	10632	10654	10419	10565	10529	10380	10432	10560	10492	10523	10650	10596	10315	10689	10468	10404	10451	10304	10303	10397
B	12	0	13820	11664	11600	11455	11427	11174	11385	11099	11248	11262	10857	10974	10836	10619	10935	10824	10808	10840	10684	10845	10667	10827	10680	10470	10641	10641	10626	10526	10689	10659	10431	10761	10417	10322	10421	10322	10485	10578	10214	10427	10201	10359	10231	10360	10475	10231	10403
C	1	Positive control 39/13 10x dil.	21647	21064	17064	18385	21783	17814	18456	18455	18048	19526	17909	19704	17991	19745	20118	18638	17344	16366	18426	18992	19543	17410	17763	16867	18520	16615	17186	19030	17808	16695	18083	15210	18434	17255	17268	17737	15220	15701	17568	19084	18322	18858	15179	18503	19520	19548	21511
C	2	No Seed (1xPBS)	21229	18936	17138	21289	16921	18678	16459	19876	17233	17877	19582	16610	17079	18234	20195	17895	15935	15735	16785	15943	19131	17021	16724	15232	15939	16833	15528	19188	15769	14283	16247	18176	16132	16987	17714	15037	17207	15020	15665	19257	15115	14991	17710	16779	15637	16215	15160
C	3	71/17	25447	19478	16793	20235	16052	16981	18109	16116	18283	21872	17455	17180	18928	18389	22561	18152	20212	15777	14802	15607	23978	15138	19072	17824	19709	18311	20170	19305	17678	18956	15120	18714	17224	18138	19442	15138	17941	16405	20228	14845	14574	19131	17291	18431	19858	22292	22751
C	4	71/17 10x dil. in 1x PBS	21609	19267	15028	16872	15772	17309	20041	17764	17124	20474	17770	18343	15922	16370	17536	17980	17072	14819	15965	15320	14358	18567	15121	15734	16126	16171	13270	19078	18076	18210	17880	15520	19299	15122	16309	19256	16215	16110	16584	15652	17067	14468	18713	15821	14910	14218	15305
C	5	39/19	27100	26345	20453	24060	22809	23054	22590	22338	19669	22745	22812	26664	22123	20912	24123	23871	18926	25125	22726	18078	19926	24095	21378	19857	23483	21874	24486	21753	19651	21943	23704	22424	22849	21432	19698	20318	20210	20811	21548	25315	23877	21200	17596	19156	23366	19849	23139
C	6	39/19 10x dil. in 1xPBS	25479	20194	21465	19148	17812	19678	22309	18908	19745	20438	21445	18425	17404	20431	23757	20342	20106	20600	18099	19632	22450	18088	17568	19326	24377	18326	22905	21647	24537	18145	22558	21741	20349	20852	21777	23424	20585	22042	22989	30829	32078	35189	36269	38416	33035	46216	50087
C	7	145/20	27791	22539	23042	24142	23368	24742	24651	23486	21321	25081	24919	22473	23683	22660	24793	26246	24623	20533	25303	26999	24792	21644	24279	19678	25557	23758	21469	23185	24861	27888	23208	23842	28983	23046	26255	25954	26919	24415	25994	20121	26381	20497	20824	21768	23511	22314	24079
C	8	145/20 10x dil. in 1x PBS	23561	16743	15438	19340	15889	17007	18845	20526	19959	15278	16806	17644	17269	19208	16972	22138	16365	21477	17895	20924	16717	18848	20411	19286	18186	21224	18875	19341	15921	18962	20310	15607	20241	18586	20710	21403	18632	18519	20698	18389	18363	19821	18329	17589	22129	17566	18333
C	9	40/19	25211	18667	21615	17396	18605	21160	18450	25298	19113	20021	21564	24589	22709	17661	17559	22804	21823	21423	23466	21722	19841	19586	24164	21341	22227	22780	20132	19498	22154	19819	18563	18470	23927	21025	17628	23489	25896	21158	23161	20493	18976	18028	20692	21306	17534	19023	21982
C	10	40/19 10x dil. in 1x PBS	24277	19342	15607	17335	13734	16865	16141	15689	17131	15270	14557	15672	14336	16623	18840	13596	13460	13834	14173	14826	14550	13278	19550	16836	15921	17660	14600	17561	16285	15520	16573	14473	15494	14235	17658	18735	17487	13677	15455	17252	18710	13418	16473	16402	15064	15067	14299
C	11	0	13880	11996	11604	11431	11381	11180	10835	10868	11375	10939	10780	10839	10941	10775	11051	10916	10721	10925	10799	10986	10550	10809	10767	10552	10608	10777	10508	10792	10541	10728	10439	10560	10574	10603	10395	10407	10457	10348	10368	10415	10319	10343	10291	10373	10304	10139	10194
C	12	0	13921	11921	11512	11721	11364	11214	11245	11019	11105	11178	11184	10870	11138	10981	10975	10773	10812	10736	10896	10684	10673	10845	10812	10668	10582	10568	10500	10682	10573	10491	10587	10506	10418	10535	10380	10504	10439	10398	10401	10370	10367	10427	10334	10157	10338	10493	10449
D	1	Positive control 39/13 10x dil.	20779	18499	18355	17146	14829	17775	15359	16573	17012	14576	18106	17545	17876	17798	15545	16159	16627	15195	15102	16429	17542	15932	16771	15321	16949	14604	15634	14877	15736	17666	14676	12743	19637	15276	17220	15844	16768	16007	17663	15138	18316	18666	17857	17342	21059	20378	20810
D	2	No Seed (1xPBS)	24214	18423	18250	16545	17828	13682	15410	21826	16265	16734	15296	17533	15529	18193	17602	17905	20201	16792	14777	17534	16455	18837	17121	15704	17210	20227	16474	15599	14851	15675	17110	15469	14312	15253	18606	15570	18210	15346	19042	17798	16067	17348	19613	18608	15704	16735	17964
D	3	71/17	27233	21918	16777	18735	18532	17881	19573	18318	17383	18915	23301	18014	20965	16811	17597	16957	17481	18612	16721	19003	21753	18159	16811	17853	16953	18012	25058	25858	19536	16170	18010	15837	19506	23318	15904	16575	16790	20785	18499	20628	18129	22252	20129	27206	23555	32834	30475
D	4	71/17 10x dil. in 1x PBS	18898	18477	16076	14952	14721	16106	13701	16102	14277	14150	15870	16106	16322	17236	16944	16476	18218	14099	15550	15878	18357	15203	16457	16453	17471	15311	14253	14727	17387	14806	15658	14919	14116	14229	14677	16011	13593	15351	17284	20452	18741	27117	26598	27722	30712	30126	36819
D	5	39/19	27148	19689	18271	20230	19353	19234	18202	17416	21985	18543	19437	22709	19958	17338	16762	19270	19058	17303	16552	19071	18053	19627	20637	22631	21204	20027	19612	17595	19795	19832	21191	17830	20199	20537	21240	20727	18746	20239	20207	19254	19995	20069	16984	18804	17966	19618	19345
D	6	39/19 10x dil. in 1xPBS	24060	18506	18589	16695	18552	19641	19200	18269	14274	15679	20193	14448	18795	17626	17939	18951	15876	21231	17802	18022	18447	20115	18169	18545	18710	18364	16059	16843	17641	16032	18729	16121	16274	19165	20100	19461	17459	17431	19979	20350	22916	27534	24305	30409	33776	38818	47840
D	7	145/20	30143	23969	22402	22615	19459	21636	21927	21160	19256	21170	28482	20681	18212	22641	27926	21269	23046	24981	27576	21254	22420	20382	22027	28884	17318	24431	21260	25866	26048	26296	23132	24839	27330	20854	24296	20772	21925	21052	23047	23730	20838	18633	25876	21224	21664	24082	23424
D	8	145/20 10x dil. in 1x PBS	23164	16362	19686	19060	14637	21264	17381	19723	15228	18386	19671	20334	19891	19569	17385	20398	18699	16595	16084	18815	20165	16926	19915	16589	19607	17067	18877	17760	17242	21817	21383	17264	19108	18461	19576	22652	19835	18328	18976	19050	18503	18354	18015	15481	19823	21394	18899
D	9	40/19	27569	16720	18880	20955	21033	19341	21151	19170	17849	20773	21243	18581	22504	19557	20304	20730	24586	18152	19401	23105	18477	25061	21555	20083	19051	20402	17930	24258	20213	23413	22490	20290	18818	23700	26503	21998	18924	21263	17633	18563	18040	18916	22841	17951	18641	19406	18048
D	10	40/19 10x dil. in 1x PBS	19609	17521	16894	17499	18735	18527	18503	15786	21899	15023	15806	15843	13529	14708	17829	17268	17230	13849	16002	24916	17752	20351	20810	24342	14341	20899	14421	15654	15719	18762	17735	18660	14283	14948	21536	22824	18684	19369	17454	14970	20160	16043	14760	16692	16550	17933	15640
D	11	0	14169	11901	11521	11318	11308	11275	11468	11308	11311	11059	11006	10956	11193	10927	10813	10765	10935	10984	10979	10692	10885	10763	10817	10790	10752	10818	10614	10446	10666	10582	10594	10689	10649	10372	10495	10677	10501	10429	10343	10472	10375	10209	10334	10178	10230	10278	10368
D	12	0	13908	11787	11731	11244	11317	11231	11078	11099	11063	11132	11014	10922	10765	10769	10711	10823	10789	10850	10893	10780	10695	10460	10515	10712	10767	10622	10701	10448	10628	10477	10614	10571	10200	10645	10526	10417	10558	10433	10415	10407	10346	10489	10324	10218	10378	10432	10384
E	1	Negative control 74/19	28103	22889	23015	22910	22726	22038	24236	21280	23733	23869	22045	21375	19134	23121	27690	24406	22979	23095	24845	20641	24674	24144	23848	26409	21987	25525	25960	24447	22698	21931	21600	24736	22173	25806	27709	24483	22586	25724	19830	20424	22663	22310	18593	21758	22725	25143	20677
E	2	Negative control 74/20 10x dil.	21841	17619	17317	16035	15696	15547	14339	16806	17785	16913	15542	16755	16812	15604	15656	17824	14613	15913	13880	18984	16455	18067	16721	18073	15822	14930	16652	18784	16196	15760	16367	16091	14952	15932	16045	15873	14699	16485	16654	13792	15783	16174	17409	15991	14373	14685	16045
E	3	56/21	26304	20820	21017	22821	15955	19580	19664	22954	18660	19380	19908	19955	17402	22025	18288	21530	21515	19992	20322	20800	20200	21183	21591	18935	22394	21108	20094	19876	26297	18730	19166	24938	22467	17049	21479	16818	23073	16881	21429	20481	17657	21798	21715	15305	18502	25924	19984
E	4	56/21 10x dil. in 1x PBS	26851	17458	16579	18434	17364	16546	16686	15185	18343	17302	19092	15468	17611	13535	19480	17107	18332	16046	19307	16652	16430	14454	17958	17490	19073	16276	15465	19283	15561	17344	16357	16964	18114	17094	17551	17050	15868	17428	19272	20811	27882	22969	23846	22363	27878	36416	27735
E	5	84/21	23208	15489	15079	16387	15126	15164	14328	14797	17702	14765	14386	18745	18928	14360	15961	17402	19192	17022	16456	14656	16530	18644	15595	13743	19174	14810	17518	17124	15889	16913	13449	16023	15396	16415	15553	16271	17189	21335	18342	17510	17272	19386	18506	18331	19698	18057	24095
E	6	84/21 10x dil. in 1x PBS	26007	24405	19923	23076	20867	21568	20374	18947	18989	18744	20487	19955	18999	18587	24111	20914	20782	21803	20429	18897	17392	18857	19651	18091	17890	22081	19470	19754	20946	19161	19847	20150	19933	21176	20536	21754	24844	22218	23205	23993	25966	29847	32335	35249	35609	43200	48050
E	7	58/21	33330	27467	24084	29870	22657	28265	23606	23040	25290	23450	24979	21767	27925	23269	27549	28693	28441	25204	24282	26336	27447	26887	28699	25637	28025	27339	28174	25184	22799	24588	23598	34677	28159	28824	26179	26098	29099	27602	28846	26285	30515	29075	32039	24727	29945	30399	30576
E	8	58/21 10x dil. in 1x PBS	28106	20047	16885	19587	20598	19720	20383	20044	19197	18607	17292	18378	20454	18424	21055	18767	22059	18422	21783	19174	18334	17671	16861	17866	21444	16941	18944	19504	15772	19578	20151	24452	19988	27212	26670	27670	28656	31623	38591	46598	44390	58950	47164	60756	49042	64507	55525
E	9	16/19	30640	22066	16545	18315	14706	19752	17727	17693	16940	17802	19637	18877	17577	18935	16717	20561	16866	22477	16798	19894	18394	20725	23703	20649	18987	26092	25012	17331	20789	19211	19210	19987	26106	18710	19125	18375	20125	17917	20319	15899	20135	18305	19222	21248	20269	17165	14497
E	10	16/19 10x dil. in 1x PBS	21671	14809	14312	14981	15328	14675	15049	14222	13065	15458	13234	12975	14206	16121	15178	13820	17513	16241	15234	14340	14576	15672	13484	13708	13978	13934	16100	14928	13360	12957	13439	13554	14135	13930	15402	13352	17964	15290	13327	13205	15742	15148	13595	12579	13623	15442	16610
E	11	78/18	47722	38131	31760	31151	35047	33656	39400	33793	36265	37228	31758	35937	32175	34352	31524	33996	34243	34799	38352	39165	34095	34685	35938	35853	36109	41267	37617	40091	39042	42816	35148	40254	39008	38700	40477	41333	42146	35647	38599	34022	37846	36617	45183	39145	34150	43051	41312
E	12	78/18 10x dil. in 1x PBS	24899	14288	19401	15496	14670	16333	16247	16008	15406	15765	16025	16614	16298	15556	14321	18109	17445	18005	18025	16341	17672	17826	19729	21318	16381	17627	15168	15210	16046	19331	19261	17555	19712	17307	21071	17420	20541	18924	15771	19102	17651	17504	15904	19690	18588	22203	15961
F	1	Negative control 74/19	27438	23352	21632	19927	18906	17493	20124	21622	20490	19575	18869	19869	24325	18966	21812	21401	17424	19076	21149	19460	22124	21485	21369	21614	20438	21148	18607	23602	24065	20122	22557	21957	20450	18508	18650	19593	23395	19796	19139	20737	24010	22982	19997	19218	19685	20484	19721
F	2	Negative control 74/20 10x dil.	24286	15651	14920	15971	15371	15031	15097	12883	14629	13854	17554	14587	15089	16418	16193	15899	16860	14610	13793	17530	15040	15011	13049	15330	12875	13630	13406	16150	16666	15812	15052	14247	14900	16144	14346	14641	16075	15395	14767	15728	16397	14926	14578	15767	14241	15545	15150
F	3	56/21	23810	15680	17370	17811	17785	17401	17985	16758	15871	19142	17738	17381	21093	15103	17218	17252	16308	18016	17076	18006	16118	18312	18212	18425	16601	18439	17510	18383	18804	19343	17212	17959	21597	18563	17465	16589	18652	15782	18121	17471	19659	16885	16083	21770	19119	18500	16974
F	4	56/21 10x dil. in 1x PBS	24197	14630	15618	19229	15328	15076	15802	16408	13684	16036	13515	15170	14182	15443	19294	13997	18729	14553	16572	13519	13521	13262	19440	15369	14016	14965	14004	15506	15603	18312	15309	16792	18701	19018	16417	14140	14610	14236	17943	16547	13724	14819	18861	16653	18378	21392	25550
F	5	84/21	26706	17112	21409	19395	16550	22951	20910	16806	18373	20277	17243	21880	21171	16850	19217	19167	18037	15718	17343	21648	20393	20625	25061	19199	18455	18598	20243	18981	19861	16007	18350	21158	17686	18973	20864	18432	19956	17733	20138	21949	20535	25244	22608	24126	25747	22662	27419
F	6	84/21 10x dil. in 1x PBS	27032	20422	18818	15461	16122	18666	14425	17209	15798	18104	15635	17842	16838	17934	19324	18952	17907	17674	16473	19538	15759	16395	14885	18438	18782	18065	14630	18460	15972	16316	15295	18803	18769	14760	14596	21049	17677	19338	22527	21342	27869	31568	30303	27994	36057	35894	43102
F	7	58/21	27011	23608	19148	17924	19807	20237	17371	24302	17575	17374	20895	19241	20687	19593	19046	19366	19385	21205	20864	19959	20487	22282	18359	22388	24086	22929	21011	18037	21396	21951	23566	20365	19490	20360	22864	22967	19856	21592	20385	23718	22188	21238	24674	19994	20075	18789	19142
F	8	58/21 10x dil. in 1x PBS	19263	18162	16898	17962	18112	16079	13661	15873	16751	15248	16567	15360	17034	16584	16157	16297	14407	16436	14516	13526	18136	17200	16873	14880	19314	16041	20239	21287	17579	19230	18993	21402	22346	23927	28367	25270	30628	34857	43828	44853	40952	51535	55326	59039	59638	62600	64649
F	9	16/19	28430	20126	19625	22326	19649	20913	20829	20443	27145	19550	25410	20848	19880	16979	28178	19236	30476	19737	22649	17723	20698	16428	20485	19233	18605	27295	16155	21957	20338	19991	20083	23516	21377	22324	21767	23045	19461	26995	22114	26694	18117	21020	22915	19005	17047	19714	22502
F	10	16/19 10x dil. in 1x PBS	26328	15724	15570	15119	14624	17083	15768	15563	16867	14211	19354	15180	13554	16079	19995	16090	13573	14881	16592	17742	14489	12890	16217	14768	17599	14237	16704	15681	17443	15533	13135	14847	13107	14831	19192	15304	17453	13425	16876	16603	14696	14769	22482	19300	23754	27359	25964
F	11	78/18	48906	40894	35118	34128	30748	32716	36483	35716	31129	35286	36731	34317	34466	37370	32523	31978	37883	40092	31599	37479	35995	44444	35594	38608	33685	41859	38039	36717	38418	34052	39118	39557	37972	42658	38743	40042	39486	36421	39862	36894	40058	41384	40889	35857	42481	39721	40242
F	12	78/18 10x dil. in 1x PBS	27249	22780	21388	17477	22450	20120	21199	18349	22985	20666	18185	22569	22173	18799	18944	24290	27087	18493	22349	25584	28114	26748	17878	20443	22344	24544	20999	21023	31937	21660	21601	28126	24677	17572	20600	24722	16755	25827	19165	21509	18699	18164	22609	19559	21616	29933	16615
G	1	Negative control 74/19	26041	21573	18893	19216	17380	18660	18862	17727	20829	22364	20421	18659	19797	18589	18746	21761	19646	21519	21608	21111	20852	24635	18387	21775	19891	19728	18325	20218	19188	21453	23618	18802	18898	19527	18617	23257	21408	21191	20554	19135	21286	20695	18118	16674	21225	18996	17309
G	2	Negative control 74/20 10x dil.	24768	19481	17077	15107	14029	14417	17010	14776	18098	14958	17107	16033	16139	13636	15874	15849	19686	13610	15196	15843	14506	13942	15709	15036	18271	14821	16628	17458	14777	16210	14617	13584	16269	15196	14655	13865	15941	12951	16003	15703	15875	18918	15626	15585	14556	15103	13392
G	3	56/21	27025	21676	20995	17896	21390	16550	17494	22817	20196	21451	19077	18959	19799	17578	17864	19839	21459	19460	19640	19247	20156	18461	17364	21616	19582	21490	20901	21688	21398	21418	17683	21197	16761	21687	17595	17553	18003	19362	18569	19025	19653	21060	19531	18188	18918	16339	20294
G	4	56/21 10x dil. in 1x PBS	29396	15538	15121	17541	15077	16431	14769	16328	16597	14238	18008	17768	15531	15696	16925	17371	20484	14852	16624	17368	15470	18937	14547	19040	19581	16265	14693	15990	14524	16629	15096	21340	18204	16469	18264	18291	15532	14478	15240	16515	15594	23206	19210	22398	22842	22774	33011
G	5	84/21	27073	16428	14746	16050	16445	17756	15618	17215	15360	14875	16263	17306	17617	17602	15723	17678	16860	14608	15177	15211	19251	17218	16180	16284	15706	18138	18249	17399	15852	17819	16928	18199	17286	16440	17460	15766	17698	19669	19963	19248	23244	26795	26505	29507	30021	35860	35392
G	6	84/21 10x dil. in 1x PBS	21393	18763	18237	18034	16214	16400	17584	16776	18429	19226	17801	19849	16130	16749	16823	17896	16717	17992	18914	19577	18913	18585	16758	15584	17374	16544	16585	15231	19440	19118	16586	16747	15251	17264	19235	17141	17959	16748	14982	13792	14726	14570	17708	19408	16654	20294	18255
G	7	58/21	26386	18749	19959	16872	18769	19554	17915	20340	18362	17058	19346	21118	21830	19387	17706	22336	21167	18392	21325	22907	22228	17795	18336	18921	22181	20232	18529	21239	19922	19943	19171	20193	19196	20137	23142	21162	19376	21844	23811	23045	20545	21285	24808	24960	25214	20349	23714
G	8	58/21 10x dil. in 1x PBS	29779	21123	17175	19728	16914	20721	16647	17921	16329	17259	20706	18502	19702	18415	17434	16033	21436	20469	17146	22071	17780	18106	20531	17458	19203	17846	21032	17209	17807	20813	21832	16497	20436	21983	21333	20488	23344	20717	20713	25098	26892	34903	28535	38060	37160	39300	34032
G	9	16/19	26248	21278	20148	16664	17450	20018	17993	16783	17850	19415	17671	18235	21754	16201	20056	20232	19980	21078	16122	20028	20221	19100	16692	18604	15407	21458	16484	17807	19995	19343	18996	21255	16897	20089	19781	21083	22193	20317	17530	16721	16530	16498	20163	22194	17668	16776	21327
G	10	16/19 10x dil. in 1x PBS	20895	18192	20275	16454	17024	16130	18350	16870	15250	17861	16478	15386	14608	16059	17113	17825	16856	16073	16694	16644	18893	19003	18659	17585	19623	16273	16722	15873	16406	19671	15653	16217	20953	15469	19976	15905	18181	17606	16534	15262	17916	15882	18891	18020	18268	19742	17922
G	11	78/18	21821	15116	15491	13236	14407	14717	17399	15493	15237	14147	13201	15604	12826	14234	13257	14601	15802	13450	14891	14955	12995	14760	13678	14646	15592	16995	15249	15067	14952	14253	14779	12015	13817	13616	13689	16678	14050	13593	15310	12277	13152	13767	13756	13996	14372	13900	15248
G	12	78/18 10x dil. in 1x PBS	24045	17098	18000	20772	20623	19073	21567	22155	18938	18515	21686	21514	17221	16712	18879	18548	24579	22517	22326	17352	19054	20918	20738	20728	20566	18962	20739	19274	17167	15306	20779	18583	21582	17794	19439	18233	15600	20560	23513	20665	21711	18525	18709	16740	20786	19637	17483
H	1	Negative control 74/19	24546	18202	19210	19804	19470	20731	21191	20969	20984	22767	20821	21881	20539	22127	21188	21064	23664	22367	19201	25994	21811	23902	22481	21645	21596	22005	19523	21281	19229	21343	22329	21369	22109	21411	20949	19428	18252	19976	21110	21087	19615	22251	21273	20831	18942	20323	19145
H	2	Negative control 74/20 10x dil.	16444	15346	14113	13881	13715	15166	12933	15782	14178	15411	15450	13334	13396	14678	14626	14549	13899	13162	12511	17791	15192	14118	13184	13342	14278	14429	14376	15386	15446	13218	13973	17109	14356	14349	16048	16011	15225	13024	12753	14988	14311	12889	14996	12590	13792	14097	14990
H	3	56/21	23771	18494	14783	17940	15988	17393	19820	19575	17678	19860	15818	16130	23987	19859	16447	18325	18478	19569	17127	16492	21668	15745	19964	18661	21739	18234	17341	19552	18614	19058	18859	17023	17149	17641	19028	17585	18547	17571	21733	20680	20778	21540	19915	21445	21764	23266	22153
H	4	56/21 10x dil. in 1x PBS	20778	14347	14789	15074	13044	14119	14724	15277	15321	16409	15053	15660	17005	13256	13513	14736	20383	14131	13304	13093	16515	17866	14441	13323	14858	16219	14912	14312	15144	17366	15449	15206	14582	14818	12644	13237	15501	15554	14715	15823	17699	15668	17234	17654	23451	24478	25221
H	5	84/21	22925	16469	15176	20346	14805	15226	18209	16083	21304	21778	18721	15609	18020	18754	18496	16802	18282	19551	15984	16777	21842	17520	20983	16132	22423	18143	20497	19180	16894	18600	21807	18961	15874	23822	18085	14442	19652	20179	17123	16665	18244	16256	22592	16920	21816	24211	22857
H	6	84/21 10x dil. in 1x PBS	20499	16793	15586	19269	15513	18865	16480	14994	16428	16139	13488	15111	19409	19114	14162	16845	15166	16119	17450	19775	14307	19752	14026	15878	16459	16289	17893	14372	17568	18962	14782	15534	14875	16217	14236	16249	15747	15241	17373	16047	15954	16549	20064	21566	21007	22809	24034
H	7	58/21	24744	21287	17778	17915	18399	18411	19106	18077	17802	18706	19091	16424	17394	18615	22113	21511	18096	15842	20225	17076	17314	17216	20630	17221	20768	16676	19673	16713	21211	18644	18124	19188	17141	19832	23143	17754	20767	17448	21095	24357	21477	22006	24587	26944	24587	31301	29366
H	8	58/21 10x dil. in 1x PBS	21352	16383	14558	14547	17537	16563	14078	16139	18295	16196	13945	15236	16718	16284	14929	16720	16068	16011	16253	17172	16276	15508	13705	17529	16801	15458	16024	19262	14664	15879	16407	19958	27884	22389	26414	28753	32698	39415	37587	46291	44360	56974	57839	53444	59540	75360	76448
H	9	16/19	25354	17948	17035	16429	16461	16922	15123	17323	16413	16969	16054	15060	16500	16867	17825	16242	17460	19179	17335	17715	18353	17933	18052	17914	20356	18589	16257	16623	19709	19786	16609	17941	18756	16141	18302	20986	16287	17087	17979	20138	18147	17488	17193	17918	17819	17438	18588
H	10	16/19 10x dil. in 1x PBS	19455	15439	13563	13275	15336	14431	14746	14651	15189	14578	14508	13815	14626	13691	13983	14165	13395	15094	13950	12574	13418	14452	13901	14462	13321	14704	14510	14811	13438	14662	14195	13614	13236	13460	14870	13588	13581	14106	14129	13104	12350	13444	13426	14095	13195	13513	13468
H	11	78/18	46353	35211	33438	32080	31631	31375	33868	34626	34257	33961	34860	36586	36851	32245	34264	34266	31940	35925	34283	35155	34300	33331	36506	31894	33121	34635	36698	37119	37215	36046	34740	36939	32076	40047	35273	33793	33772	37062	32120	34651	37599	33066	39863	35385	38739	34645	33215
H	12	78/18 10x dil. in 1x PBS	28501	20224	19303	19789	21842	19747	21672	22136	22789	22817	24993	23105	21806	21936	21710	23945	19998	19592	21355	21172	21265	23329	21278	28819	27597	22261	22187	24361	25878	19750	23837	24403	24095	22341	22413	18307	17868	22189	26287	21371	25048	20189	18815	20809	21272	24369	19688
[truncated: 194 more columns]

## Sheet: CSF 2x
			0 h	0 h 15 min	0 h 30 min	0 h 45 min	1 h	1 h 15 min	1 h 30 min	1 h 45 min	2 h	2 h 15 min	2 h 30 min	2 h 45 min	3 h	3 h 15 min	3 h 30 min	3 h 45 min	4 h	4 h 15 min	4 h 30 min	4 h 45 min	5 h	5 h 15 min	5 h 30 min	5 h 45 min	6 h	6 h 15 min	6 h 30 min	6 h 45 min	7 h	7 h 15 min	7 h 30 min	7 h 45 min	8 h	8 h 15 min	8 h 30 min	8 h 45 min	9 h	9 h 15 min	9 h 30 min	9 h 45 min	10 h	10 h 15 min	10 h 30 min	10 h 45 min	11 h	11 h 15 min	11 h 30 min
A	1	Positive ctrl. BH 7/14 10x dil.	24267	20405	19228	18894	21367	17714	21896	17792	20653	19766	17387	22516	19875	20708	21092	19888	18696	20349	20730	19658	21310	20550	20464	21013	23610	18437	20359	19821	20761	22634	22470	21525	20511	19318	25045	19499	22015	23034	21955	24737	20165	25909	20140	23007	20572	20136	22981
A	2	No Seed (1x PBS)	27923	24654	26372	21632	23259	24129	23346	20157	24085	25344	25143	21154	19629	21207	18730	24113	20777	19871	23303	19997	19661	19802	20500	21301	20038	20195	21491	17899	21479	23289	18989	17505	20223	18552	20595	19950	19281	19188	19230	20242	19718	19484	18496	22656	18428	16833	17257
A	3	117/21	24520	27538	25230	27283	26588	24597	28957	24539	26214	28110	26550	28035	26036	29690	28720	30533	28810	30971	27703	31869	27853	28016	23749	28838	26698	27664	24301	28173	28121	27382	30504	27817	28517	28573	25692	25877	31317	27661	27846	28191	26312	28934	26064	27053	26381	29077	30445
A	4	117/21 10x dil.	27162	26457	21452	20612	26968	23015	23407	27633	24705	22492	23079	22113	26260	24707	23116	24964	23625	24227	22920	23206	23098	22583	22298	21977	21486	22908	23032	24471	22492	21562	22075	22475	22645	22329	22077	19694	22153	22878	19710	18123	24204	18652	25193	23833	22588	22807	26097
A	5	8/21	33551	26271	23030	22193	26588	26149	25673	25203	27374	27019	23748	27484	28326	24714	27368	29281	30313	26295	27122	26895	27240	25893	27406	29884	27297	25042	27576	25962	27228	28798	27101	27804	28594	28496	30688	28580	28511	28756	28612	26414	25207	29598	24416	24316	29701	25567	31163
A	6	8/21 10x dil.	29979	24409	22519	24140	24884	22235	22696	24006	19266	20783	23981	24294	21682	22026	22153	21757	22303	26009	24144	18786	23601	25823	22802	22874	23143	22755	19706	22140	23733	17625	18816	24565	24242	23689	22936	21333	24595	23979	25128	27227	25162	24348	30192	32319	28048	35083	35432
A	7	5/21	28691	25255	21929	21655	25483	25801	23173	23868	24659	26022	24424	24197	24102	26671	27832	25442	26212	27951	26290	24787	25286	25817	24897	27372	24708	26082	24505	26703	26304	24745	27118	27375	27160	27061	28256	28731	25166	25277	24320	25029	25670	25121	24088	25254	24315	25195	26425
A	8	5/21 10x dil.	27917	25946	21915	25239	21093	20715	22652	20420	24471	19235	21723	18083	25422	20426	21979	19520	26067	20562	28816	26523	20469	23498	26143	19936	24532	18914	21981	16176	22980	19290	19090	25510	21527	21270	16647	19291	21127	22236	25489	20223	20875	23923	20379	20729	18973	18852	22899
A	9	74/19 (cirhóza)	35809	27028	25655	25450	25468	26145	26263	29409	24906	26339	28835	26033	27549	24882	29990	25805	25583	29460	28374	26221	28706	24935	30244	26209	27609	27045	26939	27921	25105	27027	27731	32319	26360	29059	25587	23717	27824	25425	28228	22288	26720	27132	27662	27222	23876	35787	30937
A	10	74/19 (cirhóza) 10x dil.	26101	19564	18942	22956	20002	20678	22724	18852	20756	19995	18864	20091	19364	20200	19811	18394	20881	22611	23559	19137	23752	23382	17258	20209	18093	17698	20650	18673	21260	17726	19817	20033	23517	20132	17465	20336	18488	17415	19310	19597	20778	19746	21011	19350	20609	18453	18553
A	11	87/18 (AD)	32535	25215	25428	26629	27737	26693	27290	29458	24285	25579	33049	26038	26241	26730	22956	23896	28067	26210	28192	28289	29042	24140	23569	26044	24572	28765	28583	24868	29701	26022	30884	25951	27702	29610	25464	25209	29342	22347	24303	24962	26306	24476	25647	24784	28568	25870	27797
A	12	87/18 (AD) 10x dil.	22796	21663	20787	19670	20135	20416	18927	20085	23326	21303	19937	19966	18893	23356	21647	19322	21966	19197	17610	20808	21462	19412	19900	17451	20230	19140	20278	20666	19830	19487	20143	19433	20019	21302	21596	19122	18716	18407	20823	20678	20817	19713	18399	19114	17573	17982	18854
B	1	Positive ctrl. BH 7/14 10x dil.	24684	20645	21035	19688	19226	21294	19182	19225	19247	21874	21162	17873	21148	18381	22173	18985	20001	18430	21251	19864	20771	21199	21441	19051	20180	20707	18452	20292	19768	16819	20123	20315	20677	19245	19422	17893	19305	19008	19859	20212	19704	19628	19831	18599	22220	20675	21164
B	2	No Seed (1x PBS)	20790	21931	17195	18591	18589	20937	16004	18112	17939	16849	18414	15567	18558	19757	20109	15756	18352	18728	14990	15723	16785	19027	18174	17146	15871	17097	17106	19433	15825	18620	17262	18630	17437	13171	15422	15660	16174	16218	17369	16784	16023	14893	15608	15437	15267	17136	18092
B	3	117/21	26563	18827	20764	18730	18529	19248	18596	19758	18527	21471	20669	19581	21653	21057	20174	19288	19208	20811	20984	18849	17940	19026	20680	18158	23772	18462	19266	19873	20566	21384	22498	20604	21144	19988	23733	19923	18820	21520	20222	24767	23584	21426	24535	23146	24716	30017	25557
B	4	117/21 10x dil.	24840	20295	17906	19453	16848	16120	21015	25905	20498	19216	17744	19055	16889	21177	18425	16480	17401	19101	17858	18003	17117	17007	16491	18007	18357	18996	15816	16678	18410	17761	22775	18221	17872	21454	18283	17701	18526	17240	20773	17026	16977	16889	19032	21952	19320	21724	25755
B	5	8/21	27372	25439	20732	23574	24574	23452	20095	25350	22973	20029	28404	25719	25297	25248	22381	23689	23877	22977	22885	27279	25300	22941	25190	24664	25118	24862	25194	25364	24040	26857	26836	23927	24378	21249	23071	22965	24613	26330	27962	23616	25616	24968	28446	24939	24669	28037	24072
B	6	8/21 10x dil.	26871	20710	19607	20230	21598	19844	21051	19348	20455	18825	20702	20023	20247	19857	22210	19033	20980	18755	18035	18320	19772	18624	19331	22920	19365	19184	18529	19840	18904	18870	20771	19626	19744	18313	18946	19820	19257	20746	17675	21535	19512	17559	19499	19303	21214	20670	19246
B	7	5/21	33808	29393	27275	21859	27083	27225	23872	25287	23264	22405	31708	26512	25377	28879	24954	31529	26825	26297	31068	27852	33779	27735	32999	28008	26722	34716	25970	25046	28956	24451	29823	25059	23296	27519	29687	30165	25585	33169	29106	29326	29007	29867	21077	25460	30054	24473	27579
B	8	5/21 10x dil.	22997	15280	18528	15737	19295	17256	17480	17634	16796	17973	17753	19652	18138	17737	15571	17010	17061	20862	18745	21633	17613	16609	20561	14216	16401	16493	15718	16629	21850	20751	15081	16698	18145	17452	15174	16974	14085	16625	15043	16199	16586	17293	16836	14932	17240	18054	18148
B	9	74/19 (cirhóza)	28709	22838	23285	22901	24878	22540	20684	23638	27091	23545	23266	25958	21169	25208	22264	24005	22135	30463	29705	29591	24165	21450	23292	20580	22493	21363	20202	20712	22491	22327	21174	20316	22944	24380	25532	23412	21804	25434	24483	23344	25426	25481	20914	18769	23297	28296	24662
B	10	74/19 (cirhóza) 10x dil.	24476	19171	16836	18444	16137	17146	14303	16279	16282	16201	19143	18145	15177	17421	15260	15974	16157	21318	18999	19189	15401	17185	15409	17085	20425	15974	16122	14964	16638	17161	14367	16352	17404	16268	15177	15517	15431	19453	16673	15151	21142	15846	17313	18278	18913	16731	16937
B	11	87/18 (AD)	31809	25527	22852	24537	19477	24235	20395	23835	23054	23153	24814	23052	21997	23236	23883	24427	24304	22635	21282	25896	21929	21772	23159	20539	24858	19785	20977	22006	22756	24178	19657	24098	21046	24615	22511	25073	21462	20406	24567	23740	22904	21303	22741	21514	21507	22237	20510
B	12	87/18 (AD) 10x dil.	24906	20630	17072	16873	18123	19789	17508	16941	20861	17594	19650	22699	18174	21935	17066	17203	19218	17363	17150	21259	19278	20044	21574	20945	17655	20552	20271	21095	18359	22509	17317	16326	16152	21065	18149	22503	15282	22164	17609	15441	22084	19963	16116	19771	15212	22474	14219
C	1	Positive ctrl. BH 7/14 10x dil.	25617	17334	16598	15204	18184	15474	17891	18219	17681	18156	17190	17184	16775	16692	17725	18058	17633	18061	19070	17234	18087	17017	17340	18034	17660	19955	18027	18270	17587	19174	17790	16880	17330	19854	17701	17451	19649	18798	17943	19788	18802	19065	17330	19519	20519	19103	20538
C	2	No Seed (1x PBS)	26813	22668	21336	18516	18386	16959	20697	17000	19371	20237	19376	18488	17726	14568	16214	20065	19985	19053	16807	20329	15584	16818	18594	19492	15386	15853	15728	16386	16855	19679	15655	15213	17779	17403	15979	17591	17704	14821	18485	19133	17345	17694	16873	17665	18087	18274	17659
C	3	117/21	27362	23608	23027	22102	19378	25113	18914	20400	19884	23976	19596	25043	21179	21915	22037	23284	26157	22034	20743	21998	26865	25009	25078	21223	24649	22924	22925	26761	24098	21815	24335	23156	26489	24071	26776	23850	23568	20063	23120	22149	26488	22891	23508	24161	23403	18981	24998
C	4	117/21 10x dil.	21061	16105	16548	18034	16316	15445	16628	19579	17643	18977	18198	15269	16009	17559	19406	15481	15154	16805	18783	14174	16748	16565	14691	16937	17509	16535	16329	16137	14013	16748	16710	15725	15815	15042	15512	15725	17430	19630	21027	20898	28535	22733	28811	29706	34313	36556	36830
C	5	8/21	31549	27079	21300	21976	24472	21547	20924	21032	22040	21063	21203	21518	23740	23017	23706	21236	22365	25135	22484	22157	22123	19947	27054	23445	23272	25051	21703	24033	23831	22901	23116	22893	24137	23251	22383	23102	22432	23410	23022	23403	24838	24931	21798	23800	24485	24126	26078
C	6	8/21 10x dil.	24942	19304	17327	15923	21423	18263	20691	20106	21367	19274	20211	21033	19975	22010	20519	16040	21229	21089	21000	19447	21302	20445	19210	20390	22538	18157	20147	20304	19526	17840	21433	22655	21777	22620	22100	23469	26044	27766	27090	30064	31008	40260	39657	41175	43831	50759	48865
C	7	5/21	33179	21393	27781	21012	28605	25967	23614	20845	27173	33650	24267	26197	29522	26967	27674	28935	29085	26913	28557	29123	27845	23933	25075	23413	24665	30468	28020	25675	25625	27260	25389	28205	30969	29009	22913	25533	27230	27342	29780	27398	25966	27427	24362	25380	26622	26218	24409
C	8	5/21 10x dil.	18756	15702	13680	16676	16128	16673	15627	13391	17383	15522	16112	19972	18448	15163	19599	14615	14887	17730	13943	18207	13709	15921	17792	15066	16133	14345	14309	17787	15998	14433	14691	15437	14168	16118	16824	13720	14224	17202	13826	15244	14464	17572	12738	14631	14441	13513	17465
C	9	74/19 (cirhóza)	26843	17838	19621	17146	22630	21990	18772	23245	19748	19440	23880	20844	20058	19576	18318	21204	20383	20262	19077	18938	20194	22588	18251	23680	18360	19388	19978	21839	20747	20189	18659	19004	17704	19802	19560	24542	19557	21777	19449	21125	18834	20129	19985	20732	18040	20968	20057
C	10	74/19 (cirhóza) 10x dil.	22795	15531	14180	15843	16261	14580	14220	15110	15008	16284	13379	15955	14346	15971	17460	15554	13575	18706	15320	14909	15313	17281	14735	14213	15486	13164	16007	13780	15269	14049	12974	17491	16386	15179	14551	15092	15347	13805	12336	15692	15556	13599	15522	13722	15668	14773	15916
C	11	87/18 (AD)	29299	20681	18522	22488	21405	18709	21625	21914	23464	21386	20598	20612	20619	23138	20377	20951	21450	20532	22195	19936	19134	19683	18535	21945	22125	20623	18693	21084	18769	21160	20153	20415	21360	20453	21762	20478	21674	19840	21701	20387	19975	21382	22065	18462	22386	18266	18669
C	12	87/18 (AD) 10x dil.	21840	17015	13443	14192	13833	14177	15064	14330	12668	16462	14920	13993	13689	14276	13500	13519	16698	15185	14979	13920	14854	16899	14456	15043	14653	13428	14274	12974	13474	16078	14676	13012	13222	13989	13898	13146	13851	13705	14771	13402	12906	14607	14992	13746	14493	13562	13101
D	1	Positive ctrl. BH 7/14 10x dil.	22788	19107	16829	16151	16350	16021	14503	16843	15010	15576	17287	15536	14718	14813	16004	17622	15971	18456	17026	15728	17679	16325	14938	16313	17159	15936	17019	17909	15808	15377	17452	15371	15883	14756	15909	17606	16765	18234	18464	16057	17553	17753	18827	15319	17336	17036	18394
D	2	No Seed (1x PBS)	22868	14966	15725	16567	13943	15427	14472	14045	16562	15464	15218	12268	14111	14938	13275	13964	12624	18007	14622	15250	16233	13912	15031	13303	16450	13137	14428	13434	13032	13863	13031	13876	13890	15512	12723	13582	13328	13372	12568	14036	13305	15223	13405	12268	13431	13747	13878
D	3	117/21	23357	19712	18309	18214	18054	22191	19657	18568	17917	19418	20169	18552	18521	19604	19042	20435	19924	20123	21062	19384	20288	20760	21008	19451	19197	19556	21957	21321	17166	20016	21337	16849	21328	19443	18295	20999	19926	19070	19375	24342	20788	19250	19706	21606	21485	22967	19298
D	4	117/21 10x dil.	22330	16282	17572	17370	14349	17526	15415	13855	17118	15200	16993	17101	17852	18445	18082	14986	15521	16799	16665	13863	17202	16410	15686	16834	15599	13950	17223	16356	14722	15108	14716	14886	15105	12731	15035	16051	15017	15182	17095	16930	20285	19099	18754	23248	27351	30005	26215
D	5	8/21	29182	21366	19499	18370	20308	19907	20807	19967	19743	21512	20318	19037	22395	20360	20547	20584	23631	21040	22200	21537	18215	17783	18234	21403	21998	21833	21338	24233	22592	19424	21539	21640	22331	19833	20250	19627	21048	20025	23574	21237	22173	21205	20013	19724	22509	26307	23116
D	6	8/21 10x dil.	24227	23946	22012	20931	16869	20529	19562	20375	25106	22079	21374	21198	21553	22685	25152	20770	22447	20664	22019	21507	21874	20987	18905	23262	20919	20287	19828	24298	18666	17688	23254	22765	22332	25846	22877	22422	25568	25797	25389	34490	33879	40069	34231	34034	37296	45471	45307
D	7	5/21	31040	24991	22480	24034	23891	25794	21073	23455	24375	25440	28702	26107	27252	26505	21277	25961	25236	22354	28215	21553	29457	24067	26508	27849	24190	25269	20927	22062	25112	26152	26552	24922	26036	23437	24373	27254	25168	25197	26240	29460	30433	29398	24943	27393	23795	26676	24990
D	8	5/21 10x dil.	21597	15699	17084	16591	16373	16613	16080	14960	15939	15079	16497	18069	15104	18006	14337	14977	16125	15373	16127	16050	16000	15368	14793	15614	15308	15963	15921	14089	14712	15623	14206	16433	16182	14853	15427	18152	14395	14790	16000	15837	14926	13296	14650	16177	15237	18444	15897
D	9	74/19 (cirhóza)	30198	21182	19870	20964	22661	25041	19071	20939	18975	18513	19536	23496	25157	19867	20399	22568	18731	23017	22608	20996	22964	21358	19908	20590	23157	24326	19623	19502	19812	20577	20178	20461	18575	18935	21201	19421	19607	21290	20980	22507	24952	22843	22650	23676	18969	17862	22163
D	10	74/19 (cirhóza) 10x dil.	21293	14788	16079	13999	13770	16152	16870	14534	15974	17785	14064	13354	14572	14745	13538	14534	13137	13738	18372	15668	16511	13367	17912	17374	15796	13328	13253	12713	14586	15585	15487	13589	14819	17307	13558	14133	14223	14838	13551	15083	17903	14186	12295	15036	16510	16003	15328
D	11	87/18 (AD)	27655	20364	20715	20540	18201	19447	19225	20916	18680	19155	20217	19394	21453	17828	19915	18872	18260	20334	19730	20798	21588	19203	19803	18103	19992	19474	20200	20829	20626	20530	20054	17664	17718	19354	23048	19701	19546	20621	18798	19035	18235	17369	20966	21072	20087	20392	22057
D	12	87/18 (AD) 10x dil.	21838	17607	14047	14411	15569	13367	15341	15845	14210	13067	14543	13529	14104	13948	13771	13681	13293	13119	15124	14256	14789	13095	13143	14561	13097	14659	13040	15517	13467	14719	13448	12942	13101	13515	13007	13549	12766	13353	12032	14161	13529	15223	13946	14322	15356	14389	15109
E	1	No Seed (1x PBS)	22084	14467	15847	17273	18294	14328	17122	15939	15575	16150	16988	15467	13745	16223	14434	15707	14985	13528	16598	14774	15747	12749	14872	16322	14865	14204	13843	14211	15123	16113	16707	17009	14632	15343	14022	12813	14797	12582	14499	14430	16117	13843	14779	13671	14693	12651	12693
E	2	No Seed (1x PBS)	21767	18486	17503	16822	14123	20073	17345	18795	18562	13906	17501	15747	16361	15352	14387	17728	15315	16359	13520	15063	15833	15997	14452	12932	15401	17521	14810	13660	13597	13866	12494	13681	14082	15455	16809	17122	15815	13686	12093	14149	12482	16793	12729	16053	13631	15249	14522
E	3	83/19 (VaD+FTLD-tau)	33582	27374	23973	21505	22268	25333	24013	24652	24274	26345	22395	24963	26000	23575	26289	24428	27839	24670	26122	24842	28237	25871	26133	27080	28062	24340	26820	24603	23447	26761	24284	25695	25084	24818	23181	22376	23996	24055	23782	25909	25737	25572	23863	23916	22747	24363	24942
E	4	83/19 (VaD+FTLD-tau) 10x dil-	24353	18601	21089	20890	20385	15723	21428	20909	19172	19464	19696	19927	16561	17238	17865	18597	19679	17922	23953	20051	19488	17520	22188	18642	19943	17176	18949	18145	19913	20057	19182	17438	20166	21257	16519	19156	19213	18623	16541	16247	17010	22680	18825	16594	18875	24293	17466
E	5	10/19 (encefalopatia)	31076	21789	21945	21359	21572	23122	24047	20013	23285	21197	23586	26410	21620	24189	20924	20676	26198	21242	22261	22959	19771	26110	24004	22611	28428	24481	24058	24302	25453	22912	25155	24698	26285	23129	24777	22165	23813	23101	22614	22921	24628	24733	25312	22140	23318	24303	24865
E	6	10/19 (encefalopatia) 10x dil.	30962	23930	20997	24313	22571	20277	19475	22691	23791	22939	21440	19086	18036	22012	20900	21603	24664	20359	19569	21994	17090	24872	23022	20489	22441	23065	21417	22395	20089	22068	20268	18791	23056	22057	22902	18081	20325	19130	18182	21256	17858	18735	19522	19143	18456	21474	19784
E	7	61/18 (AD)	44633	37430	35017	36875	31274	34816	35220	37430	27942	32473	32913	34151	37433	33748	32583	38796	36274	34709	37187	32698	37447	39536	35110	39260	36797	36576	37461	38876	32822	36592	43048	38179	36635	33363	37090	36497	40912	36624	31964	42110	37563	35988	34748	33176	33120	37002	36106
E	8	61/18 (AD) 10x dil.	27033	19446	22398	21816	22930	20859	24195	22041	18190	18530	20527	19958	23140	20896	19975	24296	19427	21579	18377	19349	18827	25330	23070	17685	24226	18839	20701	17867	19703	22360	20362	18045	21284	16172	23589	21256	18791	21492	22515	20324	18856	17633	18494	20501	18591	21271	21804
E	9	62/18 (nedef. neurodeg.)	108280	57488	49426	46353	49037	48451	48883	47842	53726	45177	50765	45255	51517	43503	49217	52492	42635	54408	49014	47995	50866	52854	47543	46864	45907	55450	47180	46949	44967	45277	43706	43809	43511	49063	44002	49042	41974	39879	38895	42395	38675	40690	38086	43878	38374	41459	44295
E	10	62/18 (nedef. neurodeg.) 10x dil.	28622	18168	20318	21366	20822	22354	19031	20808	22030	21362	19377	18022	18547	22082	23084	21863	23165	22501	22337	20893	19286	17241	19610	18618	27141	19807	19162	20656	21321	18603	21712	21232	21440	27909	24465	18405	23420	20676	25482	21908	20283	21917	21372	18701	16405	25557	21195
E	11	85/18 (AD)	146104	82153	68106	70748	70362	72430	63613	69278	73346	70974	68943	68348	67010	66257	70155	68595	79553	64682	69040	70827	65266	68786	71379	65378	68436	66124	67003	72190	64942	66206	61290	67844	57715	63723	66680	71426	66403	63691	59306	57787	65991	66515	68369	68337	65832	64908	62106
E	12	85/18 (AD) 10x dil.	30358	18576	17213	18778	19480	21934	25625	23443	18403	18046	19799	18458	18882	18323	26866	17446	20369	22219	22149	26120	25351	22250	18634	24999	19739	18740	23831	19879	17696	23689	19978	19726	20265	23076	23566	17876	23591	19909	20929	18624	22790	17483	20507	18475	18623	19420	23216
F	1	No Seed (1x PBS)	22303	17704	15264	16337	14377	16099	14788	14359	13015	14094	17999	17523	14516	15168	13498	14167	17485	16111	13930	15908	17268	16984	16560	13348	18808	14286	12889	15767	14152	15434	13967	12066	15649	13291	13706	13398	13086	12857	15111	12490	17346	13846	14152	15934	14657	13008	15783
F	2	No Seed (1x PBS)	19265	14781	13381	15585	14520	13592	13035	14929	15529	14335	15673	14863	14667	15033	15187	15195	14537	14430	14441	15090	11929	14795	11890	13815	13357	13201	14040	14523	15315	12330	12907	16124	14313	13336	13286	12914	12831	13813	12789	14324	13823	14752	12892	11835	13033	14089	12815
F	3	83/19 (VaD+FTLD-tau)	35417	25075	22807	24824	23299	24630	24918	23412	22742	22746	22498	24631	24157	23163	24861	23373	23435	24887	24773	23888	23995	24477	24726	23471	23524	23315	23709	26044	22808	24708	24819	23711	23225	23919	25124	24776	25218	23403	26946	23786	24558	22895	24333	25983	23284	23101	25351
F	4	83/19 (VaD+FTLD-tau) 10x dil-	20451	17084	17304	20018	18571	16215	16852	15724	18200	16625	19131	20623	17449	18870	19112	18105	14572	19331	14750	18135	16083	19203	19400	15484	20556	18449	16903	15733	15345	17144	16361	18016	15853	17752	15235	17668	16983	15918	15057	17636	15586	15920	17196	17516	17037	13746	15627
F	5	10/19 (encefalopatia)	32678	26964	23866	23492	23010	24784	22563	23573	27675	23475	26180	24472	23176	24868	25342	20435	24432	22556	24492	30500	24361	22300	23714	30078	29054	21875	22693	29206	23089	28870	28706	28821	29091	19766	21509	23668	25124	24411	30709	20431	27354	25310	24507	22752	21991	25910	24610
F	6	10/19 (encefalopatia) 10x dil.	24835	22445	19207	18474	16677	17479	14872	19260	16641	20507	21497	19722	18091	17098	22239	20527	20125	17276	19894	20737	18510	17414	18486	20701	20217	17787	14935	18340	19885	13543	17759	24631	18404	17875	18454	20236	19317	18311	17042	16961	16740	18977	16552	17662	20314	17175	16818
F	7	61/18 (AD)	47008	25678	26919	23108	28888	30956	28984	25706	29589	27704	28283	28940	30430	27613	29235	28336	32097	27980	26868	28100	27865	28320	31650	26834	27978	31207	29770	29331	31269	25701	27006	29175	28751	29471	29245	26202	28737	32195	29472	25320	29056	29275	27096	27679	30496	27435	27830
F	8	61/18 (AD) 10x dil.	22130	17574	18568	17595	16698	15758	18485	16501	16854	17956	16204	18833	19424	20524	17543	20559	17083	20906	16318	17000	16603	17855	19412	15512	19366	20240	18399	16575	20614	15072	17602	17673	18198	19404	21984	18033	16873	18478	17441	16204	17181	16201	17686	16521	14507	18684	21516
F	9	62/18 (nedef. neurodeg.)	103094	74012	51811	49399	48905	51280	47266	52009	49018	55715	50557	53734	51391	45540	48053	49025	48773	46350	56377	50237	51466	47913	51633	45180	45789	43013	54225	52308	45451	50600	43384	45296	44634	48796	46165	41743	56570	44960	51366	48777	44736	44024	40869	48853	49650	46408	44844
F	10	62/18 (nedef. neurodeg.) 10x dil.	25140	23514	21945	20223	23387	18609	21469	27066	25740	19268	26927	25183	21316	24997	19148	20433	23699	20998	23115	27948	20713	22208	25706	20591	20453	20839	23537	23184	23384	19601	21282	19489	21984	28368	22310	18516	29946	20746	22852	18297	19929	17977	19358	24861	21766	20164	22718
F	11	85/18 (AD)	121278	84474	66590	77060	63567	69308	67899	61837	63054	62775	73150	66321	71853	70767	65236	69892	72493	64207	75055	66819	63550	60744	65528	67482	64863	54314	58692	61393	59141	60014	53774	64407	64950	73114	66354	63355	62381	57836	63539	57201	59875	64495	60572	68919	53823	60752	61471
F	12	85/18 (AD) 10x dil.	28283	18663	19579	18906	25911	23186	21785	25195	23714	23001	21872	27478	21241	19340	19951	26469	22085	22072	22845	20101	25104	26302	23140	23865	18007	24617	26919	22077	24868	24847	23127	28536	19246	21184	20863	20906	22103	23928	20879	24122	20276	24998	23896	23189	20470	23354	24439
G	1	No Seed (1x PBS)	21895	18361	17515	18131	14527	15665	14655	16631	22091	14995	19172	17204	15846	17220	17746	16877	16950	15844	19926	16356	15258	15754	16087	19840	13873	17570	16340	15535	17451	15032	17617	18885	16370	17820	15214	15477	20500	16251	17417	14260	18139	16792	16045	17378	17272	14975	15607
G	2	No Seed (1x PBS)	22524	15559	16921	17420	13850	16355	13723	15583	16177	16751	16046	13701	14650	16507	14778	15255	15143	15041	16633	14715	14409	13225	14043	14538	12475	13006	12690	12399	12303	14168	13000	14453	11880	12066	13881	11651	11519	12499	13476	11554	12509	12961	12028	12288	11419	14037	12776
G	3	83/19 (VaD+FTLD-tau)	30385	20898	23677	22550	22523	21259	23499	24048	22533	22525	22388	22977	23520	24452	23430	20668	23751	21823	20420	21100	25406	22495	24776	23266	27273	21363	23953	23579	27101	26745	26567	27356	26345	22799	21201	23570	23871	24532	23044	24253	23026	21082	23676	23606	21281	23248	23584
G	4	83/19 (VaD+FTLD-tau) 10x dil-	22977	15186	16955	16115	16576	14874	14406	19632	15395	13885	13898	13624	17448	14874	15934	16554	16328	17630	14560	17230	16765	15397	16255	16690	17520	20074	15369	17271	19431	14731	16683	15739	16421	15263	17069	14668	15968	15673	14814	14962	17094	17880	13960	16767	15002	17025	16471
G	5	10/19 (encefalopatia)	27570	21506	17080	21778	17569	21024	19717	20862	22933	23699	22357	23543	22313	21606	26397	22469	20354	26639	21599	24653	23529	21539	26475	19613	22442	19782	21711	21218	19354	23192	21799	23253	24861	25436	21131	23015	19256	20606	19526	21273	21434	27301	20532	19502	22104	23750	21355
G	6	10/19 (encefalopatia) 10x dil.	24385	20793	20977	21737	21473	18388	21030	17394	18696	18446	21937	21541	23352	19591	19919	20294	20845	16406	19811	20463	20896	19488	21572	22537	18642	20223	22211	20173	21880	19721	18475	19513	17112	20737	22213	18648	23571	20184	18488	18759	21529	19427	19135	19018	21381	18020	17969
G	7	61/18 (AD)	35188	26136	25497	26899	28849	25504	25144	30983	27349	28546	31842	25736	31862	28604	28594	30103	25241	27244	29538	28935	26003	24655	29164	31809	29279	31752	29761	27498	29422	30631	26975	36013	26471	25875	28174	28611	29947	28744	29102	28473	27776	26527	29037	26181	31537	26948	30307
G	8	61/18 (AD) 10x dil.	27983	18388	18612	17706	18120	20727	19955	20782	17940	17627	22460	21442	17341	20742	17260	18670	17880	20133	16468	19112	21367	15984	18708	18677	19233	17943	17172	16873	18478	20519	16838	22822	21522	16860	18540	17206	17080	18568	19154	21050	17521	18172	19476	20531	19700	20601	16747
G	9	62/18 (nedef. neurodeg.)	96974	53827	48148	55667	43115	45673	48605	47636	51665	49935	47276	44226	45912	45048	49721	47943	46629	46707	45706	46271	48238	46099	46960	44608	48447	47066	40268	44748	45416	51380	46539	44705	46958	45500	48510	42982	44403	47078	39261	44039	42848	44380	47267	42067	45731	40632	41870
G	10	62/18 (nedef. neurodeg.) 10x dil.	29124	19929	23600	23328	26392	24023	23655	15637	18881	19511	18082	18901	16293	14568	23721	19685	16747	17429	17372	17668	19632	15676	18052	14340	12646	20147	17213	17349	18194	15187	15772	16885	15249	16315	19092	16431	16080	18203	16540	16819	19358	15933	16816	19022	17891	15242	16002
G	11	85/18 (AD)	159548	101374	83075	83375	74913	76279	84733	74166	82140	77990	81981	76630	86413	74351	86314	80632	78723	74488	86865	79017	73380	87945	77288	69807	64690	77664	77576	95189	73130	79932	72815	83818	80974	72942	72802	66070	72866	68721	70358	75008	72245	71808	68555	77606	66940	78670	75623
G	12	85/18 (AD) 10x dil.	28978	22887	23992	22430	21908	22515	22698	23872	27057	24928	24291	24511	21424	22866	20585	24161	27652	26148	24210	22975	23688	24485	22423	22140	21197	25757	23844	25133	22889	23885	22701	26083	25482	23938	29695	24633	26828	25248	25643	24006	22213	23731	23332	24760	25025	25617	22224
H	1	No Seed (1x PBS)	21942	17801	14359	16880	17461	17964	13795	16587	17671	17164	15265	15465	14069	16063	16395	15111	15423	14809	15248	14775	15072	18239	15671	15232	16211	15124	12968	14871	16737	15157	13104	14847	14491	15071	16840	13606	15307	13245	13616	14069	14369	15093	13842	13930	15459	14825	16041
H	2	No Seed (1x PBS)	20679	14586	13676	12801	13576	12858	13057	12779	12607	12998	11655	11322	12185	12266	11739	11644	11998	11937	11693	12796	12273	12559	11741	11676	12481	12082	12847	11984	11776	12032	11190	11237	11319	11555	11438	12023	11568	11007	10991	11367	11436	12020	11544	12310	11648	11177	11797
H	3	83/19 (VaD+FTLD-tau)	27813	23557	21207	21100	24299	21304	22921	20826	22361	20648	24586	22429	22939	21182	22208	22048	22987	22769	22460	23152	21886	19848	23116	23814	25709	22098	22800	24981	24351	21652	21281	21878	25429	22183	27034	23007	25559	23804	23526	24893	22669	22847	22315	22208	22597	22928	21219
H	4	83/19 (VaD+FTLD-tau) 10x dil-	25622	17295	15200	16642	16455	18086	17993	19119	15836	16733	14978	17390	16504	17014	14823	19493	18415	17863	17572	18416	17719	16055	16919	15390	14814	16865	16020	21224	22012	18735	19350	20304	15157	15901	17129	15435	15446	16246	20287	15990	19853	16272	16372	15251	18654	14737	20503
H	5	10/19 (encefalopatia)	26377	18778	21531	20832	20719	21509	18601	18996	19980	23264	20543	21793	18961	19417	21721	20335	21553	23513	18319	20821	22528	21945	22515	18535	20571	19010	21945	19883	21322	20944	18233	19868	22896	21726	22220	21377	21556	20977	22715	22536	19106	22246	21087	20106	20641	20220	24150
H	6	10/19 (encefalopatia) 10x dil.	22666	14851	14073	14999	12490	14965	13979	15711	13245	13205	14178	15233	16882	13411	13478	16672	15085	14701	15546	13354	14643	14732	15833	14719	14111	14981	15082	13160	15176	15094	14612	15918	16222	14812	13248	14999	15101	15600	13256	13786	14557	12807	15668	14837	15498	12383	14301
H	7	61/18 (AD)	40115	23690	27485	23041	27351	25490	26754	28407	24949	26654	27654	25317	30713	23856	27442	27490	24897	23943	35363	26635	28909	26685	26976	29239	28019	26358	28902	24556	30266	26887	28549	29423	25265	27418	25340	24374	25026	26778	29935	24414	25482	30824	24337	24642	28191	28807	24049
H	8	61/18 (AD) 10x dil.	20377	15816	13994	16014	19074	18498	19461	14632	16491	18229	19473	17819	15133	21346	16253	21091	19315	21839	19081	20653	19804	17242	17050	17482	16775	20789	19777	16758	18266	19531	20951	21492	19075	19014	20157	20503	18926	15946	17665	16461	15752	17175	19447	20484	18911	19902	18662
H	9	62/18 (nedef. neurodeg.)	92752	52854	50817	47031	48898	47759	47983	48818	42364	41919	51935	49512	44443	47229	45645	45057	41192	46819	42313	47121	46778	47321	39719	44754	46611	47828	43372	47751	41276	43909	40191	41456	40361	43482	44884	42126	38977	38726	45364	42395	42776	43527	43242	38048	47147	46858	44342
H	10	62/18 (nedef. neurodeg.) 10x dil.	24010	20937	16475	20445	19977	20679	22323	19209	20794	24012	21792	26752	23319	21959	20348	21460	23104	20782	22661	22113	17251	21153	20436	23266	23141	21166	20842	21797	18972	22743	24436	20015	21411	24379	25521	20187	22538	22597	22496	20063	23852	16936	19599	22337	20641	21341	17654
H	11	85/18 (AD)	165258	135676	112866	115246	102050	104788	105364	107785	113478	104114	112896	100227	102371	95771	100097	100915	96682	100424	94290	96435	89931	110779	88588	109543	98981	95592	94550	105053	101206	99417	100341	103200	95958	110176	94072	102773	88384	89228	100311	98135	94731	103577	102029	92590	102114	108995	94048
H	12	85/18 (AD) 10x dil.	32534	20304	22081	22981	22958	22626	21369	25204	23348	27700	24712	23691	20656	26321	23620	26459	25935	25606	24902	26237	22573	21996	19183	25074	24362	26615	26360	29055	22533	23587	19513	28977	24928	25134	22041	24620	22917	22732	22579	23813	22917	25431	21717	21452	27107	23416	27416
[truncated: 194 more columns]

## Sheet: CSF 3x
			0 h	0 h 15 min	0 h 30 min	0 h 45 min	1 h	1 h 15 min	1 h 30 min	1 h 45 min	2 h	2 h 15 min	2 h 30 min	2 h 45 min	3 h	3 h 15 min	3 h 30 min	3 h 45 min	4 h	4 h 15 min	4 h 30 min	4 h 45 min	5 h	5 h 15 min	5 h 30 min	5 h 45 min	6 h	6 h 15 min	6 h 30 min	6 h 45 min	7 h	7 h 15 min	7 h 30 min	7 h 45 min	8 h	8 h 15 min	8 h 30 min	8 h 45 min	9 h	9 h 15 min	9 h 30 min	9 h 45 min	10 h	10 h 15 min	10 h 30 min	10 h 45 min	11 h	11 h 15 min	11 h 30 min
A	1	positive ctrl. 7/14 BH 100x dil.	22317	18482	19627	16140	15226	17371	16276	15142	14556	15308	14973	14207	14904	16067	15814	15997	17282	16685	14056	16350	16326	14364	15561	13919	15368	15599	15447	15045	13820	18907	14083	16440	15076	14516	15614	16356	17149	14852	15496	18611	16687	15594	15299	17578	16731	19727	21906
A	2	no seed 1x PBS	20959	18229	17690	17154	17005	17546	17429	16641	15598	16452	16376	18321	16624	17723	16357	16319	15640	16212	15151	14900	15678	15917	15849	16677	14820	15335	16996	14255	15039	16727	16898	15340	16093	15565	15295	14526	14346	16190	14741	16549	14391	14609	17007	15614	14307	13470	15492
A	3	130/14	22601	19864	17614	21155	19701	22393	18958	22302	22051	21903	22587	22846	22402	21111	22781	20823	24757	24302	21215	21160	22482	26643	22325	22378	24396	24610	24722	22698	22071	23110	24825	22323	25340	22980	24844	23252	23838	22615	24766	23218	23385	22498	23041	21095	21789	23511	21883
A	4	130/14 10x dil.	20398	18402	19170	18209	18424	18204	16985	20921	17729	19935	17199	18672	17236	15424	16825	18547	15722	18590	19092	20233	15742	16502	19682	20243	16500	20006	16234	16969	15524	16624	14909	15245	16874	16004	18758	15799	17109	15597	17986	18517	17665	16160	16168	16998	16742	19611	17456
A	5	16/20	24392	19254	15872	16356	17762	15834	18533	15984	16000	16619	18574	16765	15573	16376	16191	15048	16154	16772	15640	18034	16940	16193	16258	17229	15532	16850	14894	14287	15217	18291	15286	16413	14787	18319	15597	15438	13070	16786	15107	15891	15488	16114	15506	16051	14308	17131	15073
A	6	16/20 10x dil.	19215	22364	21064	18168	19773	21703	18409	18765	19152	18394	19681	20231	18400	19629	17521	19343	22412	16609	18354	19825	17677	18949	19740	18792	21146	18697	17346	18377	20049	20128	20682	18596	18520	19014	18917	20020	18792	20055	19569	16770	18627	18237	15085	17535	16899	16846	18540
A	7	67/20	34381	28196	29965	24942	27417	30229	27606	29090	30325	31512	31858	27925	27819	28520	29565	29031	31219	30788	27349	30019	29037	32207	26533	26834	28640	29930	31992	31473	27405	30693	27210	30802	31079	27253	31882	30643	27842	32435	31842	32139	29031	33707	32778	26945	29260	30510	30595
A	8	67/20 10x dil.	21688	21827	19301	18252	21061	21158	18250	18583	21384	16149	21074	20114	19956	20941	20232	18389	23340	20771	19772	20351	18950	24246	23170	22368	23475	23853	23633	14531	20946	19903	24532	21169	21447	22019	22024	20966	16611	21467	19250	25373	18964	19225	20992	23302	21180	23551	20729
A	9	105/20	23573	24808	20076	23668	23321	21363	22157	22061	22919	24359	25094	25736	23433	18937	26888	25080	22440	23986	22376	26132	22689	23244	25706	21547	20163	23222	22251	23317	20459	26156	24554	25353	20126	21398	23843	20448	26180	26422	25019	21029	22982	20976	21390	24046	24794	24981	21984
A	10	105/20 10x dil.	21592	21785	19373	18039	20931	16736	19168	18910	17745	17140	17174	16425	17321	20934	17859	19174	16789	18111	19515	19247	17388	18783	20107	19040	21116	20325	18346	15798	14859	19589	19418	20934	16117	16224	18483	16264	18721	19042	19103	17146	17407	16986	14674	18384	16906	17969	17223
A	11	97/21	25562	21689	17850	20236	18144	18252	26494	23887	22307	18268	23377	21245	23496	22139	24164	18994	20078	19284	23643	23684	25485	21616	25563	24867	25920	19997	25294	23048	20939	20788	23509	22543	20846	24617	23268	22269	21222	25156	25166	22985	22207	28190	21572	20728	24573	24198	22907
A	12	97/21 10x dil.	18411	15432	16490	17654	16825	15257	16877	17331	17558	16331	18869	16090	18257	16460	15585	17679	18275	16435	17945	19968	16631	20345	16768	20047	14072	18690	18657	15019	15033	17446	16833	19455	16416	17139	20390	20284	15829	15880	18813	14604	16559	17802	18835	17717	17064	17781	16954
B	1	positive ctrl. 7/14 BH 100x dil.	25573	22832	15944	14958	16093	19401	16280	18992	25487	17168	22682	19084	15334	16128	16135	17879	19313	19425	25544	15722	16006	31524	15023	25323	15290	14578	13327	19640	17984	23039	17641	16420	18780	21259	14591	15702	16988	13982	15407	21018	15319	18300	17628	16026	16074	19110	19809
B	2	no seed 1x PBS	31113	22172	18218	18178	15455	18509	19209	14447	15642	18652	16573	16777	17089	17947	18948	18939	20106	17370	19241	16350	15964	17279	14857	18020	20050	14496	14920	18483	20118	16724	15695	15515	16741	18027	15196	15948	14361	16514	16112	18946	15811	16446	15928	15830	17118	17374	16356
B	3	130/14	21681	18849	18523	16556	18526	20010	19156	16963	17308	15878	17546	16322	18430	16604	18520	17611	17005	16825	16878	17168	18086	19520	20227	17252	18370	19576	20039	17154	18170	19493	17901	19462	18934	18115	18038	20856	17903	17622	20836	18139	19899	21626	14077	17695	16797	19498	16866
B	4	130/14 10x dil.	16096	17853	15540	14390	14750	14166	15730	17160	14830	18314	15541	15040	15291	12271	12929	15366	16333	21009	17113	17499	14427	14538	13122	16942	16383	14412	14403	15200	12386	14432	16252	12869	13991	14543	16536	14272	14002	15513	17264	16802	19880	19698	21852	21250	23408	36032	29068
B	5	16/20	19093	14689	14910	14809	14890	14984	18030	14719	16076	16248	16858	15348	17589	17163	17686	18715	18756	16289	17726	15122	17967	19117	17753	16710	17952	14878	17801	18475	17630	15171	14999	17335	18431	17900	16014	17973	14027	14995	17225	14157	16902	15017	15071	19976	15948	16342	16165
B	6	16/20 10x dil.	19507	20127	18123	17831	14250	14784	16656	17794	15398	18406	14984	15078	15802	17635	18310	13657	13741	14517	14811	15641	15042	16036	15467	17484	13740	16583	17155	15748	16309	16701	16864	14352	14453	15636	14124	13306	15433	16395	15590	14502	14262	14763	14366	19101	13725	13206	14652
B	7	67/20	31172	27084	22811	26507	25760	21643	23767	25271	25014	25229	22617	22589	23847	24387	24648	23685	23418	24920	24046	23584	25120	23149	32789	26782	22832	25183	22790	24506	23726	24074	25218	23866	26167	23945	25470	30919	24630	25740	28156	26526	27280	23459	26537	27084	26793	26725	24170
B	8	67/20 10x dil.	20263	18586	18443	19139	17044	18726	14258	15855	16288	21316	16851	18494	16469	16943	17173	18303	18062	17421	16161	21336	18362	18010	16287	16794	19625	16068	22375	17350	20393	19809	18292	18428	14994	18610	20642	22589	16145	27776	18710	16185	17124	16278	16891	19746	15811	16730	17358
B	9	105/20	24568	18667	19227	17411	16796	19067	23812	17071	19018	20614	22790	20608	19458	18551	18109	16643	15829	19610	20111	20372	18895	19095	19900	19302	22134	18213	18437	16387	20085	19098	19935	19731	18212	17722	17879	17447	18618	17231	19826	20567	19940	20173	17470	19459	21782	18333	20465
B	10	105/20 10x dil.	17835	17851	15806	13713	13747	13773	11527	13959	14853	14132	16895	12812	12380	14684	13307	15821	15331	14072	16175	13868	14279	13938	12844	13811	14826	14042	13887	12031	14434	12448	12584	12856	12863	12282	13148	13508	13933	14912	13195	13760	14102	12657	13734	12187	11532	12110	12784
B	11	97/21	24012	21983	17814	18835	22454	21772	21055	17481	19003	17364	20008	18822	22575	18592	21119	19509	20601	21436	20416	20942	21442	21062	20495	23878	22156	23494	22143	27242	20197	19440	20545	23114	23353	20703	23416	17589	19372	23528	22604	22595	20272	26978	20249	22572	24574	22726	24385
B	12	97/21 10x dil.	19043	15590	16927	24212	17464	15961	13770	13235	16822	15834	14735	18943	15617	18690	22538	15943	15506	15429	20702	18236	17044	20548	22037	15874	21289	18560	15627	16047	16874	12193	16131	15775	17390	15931	20163	22638	18971	17627	19360	16875	12541	17223	18210	14556	20316	18284	18476
C	1	positive ctrl. 7/14 BH 100x dil.	17074	15902	15543	15490	17575	15785	17868	15346	14550	14369	17251	14586	15181	13378	15374	14913	14425	14579	15218	18403	13451	13686	17540	15966	13408	15658	13550	12891	14516	14190	13954	14988	13711	13371	13957	13053	12268	14426	14381	15448	13464	13729	12953	14213	15990	14275	15365
C	2	no seed 1x PBS	18651	15973	15744	16371	13858	15849	15008	12420	15327	12901	14987	16273	12791	15243	13669	15466	13500	13231	12777	11409	15557	11919	13574	14122	14736	14340	13444	14842	14269	16006	13185	12347	14645	14313	13200	12447	14996	13860	13877	13201	15130	14491	12561	11452	13771	14105	14028
C	3	130/14	19500	18634	19034	18780	16585	20597	18430	16650	18255	18535	17217	18242	21069	17880	20753	19371	19986	17783	18603	16917	17568	18464	23330	22499	20865	17872	16521	19635	17647	17734	18854	21131	18794	19926	18308	18235	20143	23619	18361	18830	21249	19957	16765	17944	16905	20156	19188
C	4	130/14 10x dil.	20383	16673	15358	14818	15402	15553	13186	16344	13689	12922	14130	15889	14309	17522	14704	13435	13720	14331	15076	17165	14356	14318	17099	14031	16402	13183	16093	13781	13926	12637	13346	14256	12754	15051	13394	14977	16140	14986	15701	17023	19700	16437	16665	18966	19528	20243	25059
C	5	16/20	23500	19087	16338	17672	17282	17431	15950	17564	19987	21801	18833	17074	18412	21066	17497	21868	20794	20846	19491	22346	19853	16040	22167	22149	23259	20200	18711	20764	21901	17124	21678	20023	25050	17311	20221	21215	20170	15293	18139	19012	20824	17597	23020	20000	20042	23217	14635
C	6	16/20 10x dil.	21838	21864	15750	19879	20232	20254	21984	20257	17687	15683	19406	24499	19983	20960	18859	18554	20135	18078	16524	19575	19112	16713	18504	18387	18391	20835	21206	15514	14394	18492	18238	18384	17595	20080	14897	18834	15306	20945	17713	18855	17515	16913	17486	17048	19897	19166	22142
C	7	67/20	32225	29262	27924	25942	31388	28427	28297	27695	30286	33530	27941	28644	30647	31447	27123	30251	26001	28233	33034	29124	28269	30112	33468	30799	29738	29013	29868	27749	27624	29221	34598	32833	28796	32287	31602	30463	31138	32743	32844	34683	32726	29541	30262	38831	32447	37038	42458
C	8	67/20 10x dil.	19074	15694	17852	14072	12517	12872	14125	15274	15768	15397	19011	14067	14348	15454	17795	16150	16362	13072	15741	18010	17731	15340	15995	18438	15861	17944	17479	16706	13804	15135	20251	15745	17722	17519	16371	13991	16007	18014	15473	17258	16482	17636	13346	17187	15263	16879	15887
C	9	105/20	19688	19187	18182	19509	21800	17180	23445	16324	17697	19414	21216	20489	20436	16139	22424	19219	19065	25747	19899	18882	20959	23432	21569	17643	20454	15235	17732	26411	18296	20234	19206	20580	16376	18492	23358	17936	20862	19370	24465	21387	23943	22643	20760	23378	15435	24574	20688
C	10	105/20 10x dil.	18222	14665	14882	12378	11727	12338	13714	11903	11794	11643	12610	13964	13812	13827	16284	11879	14009	15832	12077	14364	15200	13315	12644	15489	12069	12088	13756	14508	12512	11348	13263	15389	12010	11602	12145	12341	13019	12020	12812	11536	10948	12426	11369	11097	10946	12202	12084
C	11	97/21	24485	19226	19501	17469	20842	17290	16704	16858	17983	17772	16385	16639	17632	19870	18824	18182	18815	17241	18431	16407	20082	18920	17847	17475	21594	19151	18787	17059	21351	18866	22140	20258	17716	17470	17822	18765	21317	18860	19296	20766	19304	21070	18894	17572	17377	18450	20773
C	12	97/21 10x dil.	16561	13745	13755	13157	14260	15822	14296	12985	13465	12421	17708	12854	14810	13442	13219	13671	12344	13470	13491	15180	15363	13344	15515	12925	17950	13744	14462	13763	14594	12923	16413	13528	14169	17354	12648	13578	13497	12953	15090	14906	13190	14690	16981	12904	12717	14877	17622
D	1	positive ctrl. 7/14 BH 100x dil.	18739	13756	13818	13961	12898	12995	13427	12246	13103	12482	12508	13299	14133	12337	14107	12603	13376	12531	12478	13136	12992	11121	12726	13313	14135	11541	13208	11925	12583	12648	12351	13102	13381	13152	10957	11452	11926	13466	13534	12518	12429	12193	11115	14524	13349	14304	15790
D	2	no seed 1x PBS	17966	15290	13208	11431	12002	11533	11580	12206	11153	13335	12916	11052	11889	13924	11889	12103	12829	12708	11546	13164	11064	11735	11397	11784	11229	11213	11337	13101	11929	11674	11250	11482	11650	12123	12497	11271	12641	11508	11447	10957	12504	12248	11422	12301	10922	11819	11282
D	3	130/14	18830	15954	17251	15889	15674	16491	16766	17871	15388	16803	17761	15108	17084	17890	18949	17482	17925	19274	19229	17425	14240	16140	15065	16608	18260	17222	18589	16210	15820	17210	19786	17874	16655	16264	19374	16695	20152	17033	17468	19055	16961	16773	15708	14114	16434	16408	15638
D	4	130/14 10x dil.	17338	15468	12967	15692	12558	13694	13573	14143	14911	13023	14414	12336	12283	13822	13277	14130	15921	12733	14066	14314	13751	12578	13897	13517	13808	13018	12955	16349	14639	12780	13481	12251	13639	14216	13599	14818	13054	12291	12483	11971	12681	12207	13943	13351	13604	14229	12194
D	5	16/20	20715	18322	15471	17186	16702	19112	16609	18196	18053	16244	19461	19324	16025	16931	19561	18464	16666	16047	18624	17797	17207	15963	20294	18795	17364	16197	15627	17032	19935	21329	14384	18420	20095	19774	26787	18454	16319	18637	17440	20254	18058	17382	17921	18310	16789	15739	17238
D	6	16/20 10x dil.	19882	15726	13422	14231	16420	15502	13499	14180	14653	18976	17739	13567	16384	13647	15378	15319	16304	14118	14614	11867	16366	16187	14347	16244	12066	15650	15539	16008	14906	15089	15338	14315	17365	14581	15713	13812	14010	14784	14160	14069	16090	15667	18286	19417	18386	21436	20234
D	7	67/20	31335	25271	24657	24831	22815	24314	23773	25401	28222	24911	25124	26907	24414	28044	23927	23221	24558	24049	30471	25170	24954	24719	25554	26553	25079	22745	23974	22270	26155	24547	26262	24563	28177	28159	29984	25886	27181	29083	25882	29274	25249	26930	27446	28025	25600	25734	28678
D	8	67/20 10x dil.	20050	14074	14999	17077	17075	14297	14980	16353	16613	13299	13630	16178	16424	13772	19151	14014	17254	18435	16104	17678	20575	19755	15430	18460	19300	15992	16808	16351	16305	15006	19883	17446	17151	13897	20903	18708	19496	15993	17299	15972	16018	20729	17548	13632	13970	18008	16511
D	9	105/20	23769	19899	17013	15320	18503	18353	28107	20259	15449	17796	18869	34751	17431	15482	18867	21744	17099	17441	16467	18538	17058	18649	25375	24240	17234	20997	20603	23679	17536	21664	18564	24393	20433	18675	18158	34130	19251	31499	17578	15420	15721	34199	21698	20307	17619	20810	20465
D	10	105/20 10x dil.	18700	15044	13785	14358	14459	12676	15663	13419	12856	13384	16257	12822	14512	13109	14725	12991	16433	14044	12354	12985	13087	13133	12283	12530	14515	16015	13757	12696	13422	12049	11783	12985	13497	13465	12696	12646	13644	17201	12867	13458	12501	12932	13878	11999	13074	15418	12583
D	11	97/21	24051	21115	19602	17516	17451	17266	16809	19626	17042	21213	19909	15931	23109	21047	17125	26295	17426	17187	19253	24931	20856	18128	17577	19443	18102	16614	21005	18252	20763	20977	21152	21575	17845	21404	17781	19879	17756	19337	20706	19264	22116	19675	19115	22056	17307	22794	18580
D	12	97/21 10x dil.	20102	14562	12884	13331	12752	13300	13785	11874	12711	12197	13665	14406	12104	12097	13884	12387	11748	12059	11396	11837	13188	14056	16012	11766	14076	14382	13615	13797	13487	12281	12776	12132	12391	11703	18600	13457	13436	17365	13789	14873	17289	15733	13296	15686	14684	18419	20737
E	1	no seed 1x PBS	19232	14920	15927	14277	13909	13933	13316	13597	13382	12111	15996	14962	14851	13225	12702	13108	14732	14080	13699	12360	12749	13406	16638	11700	13794	15182	12203	13267	14222	13886	12312	12456	13667	12927	11926	13464	14342	14160	15909	14313	11958	11713	12666	11793	13578	12900	11426
E	2	no seed 1x PBS	19000	15717	14733	16184	11994	13695	16225	12081	15706	15137	15574	14031	15715	12340	13737	13845	12038	13417	12686	15815	13510	14284	13247	14125	15166	14623	11650	12644	14127	11989	12346	15136	15752	13018	14441	12943	16415	12074	12106	12347	12194	12594	13942	13095	13949	12339	12785
E	3	30/19	24051	20070	20612	16840	17727	18771	17965	22224	22239	18092	20064	19305	19334	19486	25846	24629	24197	22671	20250	23090	25722	18050	19199	22307	19165	18473	25890	22493	19189	22850	17447	19979	22306	19239	18897	20432	17339	22543	24943	15984	27118	20921	24837	21831	21388	20846	22649
E	4	30/19 10x dil.	19051	14396	16434	17284	16011	14570	14597	16564	14005	17263	17447	15575	15645	15856	13649	18917	15257	18575	16140	13997	20032	13328	14502	17901	16487	15995	15246	16438	16669	18125	13888	18560	16127	19416	17314	17306	15043	13156	13900	14882	16584	14497	16759	16683	14992	14728	15346
E	5	88/19	19795	19597	16031	19857	18286	17835	17214	16505	18743	20088	18265	18595	14854	17884	17525	20143	17458	19791	19071	19210	17821	17886	16730	20670	18116	22600	18769	22247	18676	19702	16833	19056	20313	17669	21479	16887	17593	17055	19734	19381	20347	19251	19586	17429	18393	17116	17635
E	6	88/19 10x dil.	20208	14415	13936	13343	14330	13163	17225	14862	15933	14784	14403	17327	13662	13001	14278	14629	17001	14475	16705	13301	14811	12994	13903	17092	18164	12438	14759	14434	16596	17370	12562	13824	16448	15572	19189	16126	13869	14440	16016	19019	14069	16128	14148	13585	14502	15043	15053
E	7	75/19	31211	23025	23586	22411	24601	23421	21426	23499	23961	26403	23932	23252	24857	23284	24911	27605	24522	23780	26417	27526	26259	24833	24956	24684	26942	28127	25987	24087	26950	21902	23185	24506	26450	25208	27591	23651	27459	21646	22783	24543	22743	24277	23875	25588	25366	25276	23367
E	8	75/19 10x dil.	20933	15619	16176	12255	17188	15604	14330	13670	18119	16407	13463	14761	16110	16308	13581	20006	14160	15837	17884	14865	18419	16270	14800	16004	16031	15526	13520	15274	15949	17691	15733	15193	14706	13526	16427	15723	14738	14230	17163	16385	13533	16103	12882	18830	16704	12568	13949
E	9	130/19	20391	16714	15637	14650	15572	15460	15068	16060	15820	16931	16321	16304	17022	16768	17157	16922	17501	16352	16234	16188	16749	18995	15450	15780	17043	17331	16183	18300	17805	17120	17472	16057	15608	17660	16320	15048	15422	16031	15404	18503	14981	17181	15807	15085	16935	15156	15357
E	10	130/19 10x dil.	17464	14413	12980	14013	14265	12530	13813	15191	15367	15026	12209	12934	18451	13199	14133	14375	14853	12369	12862	13553	14329	13774	14766	13086	14956	15955	15344	13411	13087	14824	14093	16008	13595	15856	14573	19420	16981	11414	16275	13165	12045	15741	15013	14014	13059	14165	11384
E	11	13/19	32164	23910	27330	23229	23495	22891	23153	20184	25045	20200	21477	19955	22406	22604	24584	22599	23807	21951	23919	25559	23699	22070	27597	25978	24618	23556	20730	24045	25190	21895	24778	20055	23925	24401	22699	23835	22237	24417	23995	25907	22269	21701	24932	25560	23692	29307	22594
E	12	13/19 10x dil.	17309	14909	15494	16259	12493	15445	15014	14874	13000	16253	16627	15425	17221	14304	14448	16852	15126	12912	12969	17784	14935	13947	14155	14004	12381	17057	15004	13220	13845	16033	12327	16085	15060	13920	17889	13022	19932	15970	15621	14352	14193	15269	13961	14789	14580	14936	12490
F	1	no seed 1x PBS	17132	14129	15955	12867	12822	14244	13838	13939	14234	14521	12205	14005	12039	13332	14595	14025	13349	13689	12624	11981	12048	13476	13714	14176	12343	13495	13622	12585	12090	14229	13642	14483	12768	13289	13631	12678	15216	15748	11597	12458	15209	14998	13713	11879	14324	12472	12114
F	2	no seed 1x PBS	18134	14777	14448	15726	12230	13668	11718	11120	15395	13414	13318	11415	12481	13173	13431	14615	10779	11599	14844	11744	14035	11196	12149	12395	14047	11694	13934	12739	14146	12188	13162	14786	10876	10729	12159	12019	10342	10618	10931	14844	11224	11570	11961	10983	10083	12843	11921
F	3	30/19	20907	19666	14620	16451	19313	15914	15254	17162	14478	15425	15191	15383	18418	19602	17312	18387	16381	19108	17042	17722	17599	16470	18037	15146	18078	18044	17338	14632	17421	18657	16298	17906	18091	16859	18336	16134	15664	17011	15375	17248	15526	17297	17555	18334	17397	15002	15943
F	4	30/19 10x dil.	15371	14454	12439	13924	13792	13322	13873	11714	13475	15406	13575	12322	12090	12489	12684	13194	14714	13664	13744	13559	14921	14539	13077	11440	12999	16337	15010	12333	13149	12201	13709	13055	13625	14415	12200	12171	12304	12121	14626	14288	12991	12646	12721	13802	12202	14723	12007
F	5	88/19	22705	17440	15174	14574	14394	17360	16565	15154	15232	16383	14785	17213	15038	16418	14842	16412	17493	15220	15734	15421	14592	14972	15267	16092	16273	15400	16604	15482	17297	18033	15667	18821	17316	15822	16193	15841	14420	16795	14902	15172	16809	14716	15536	16340	16347	18274	17232
F	6	88/19 10x dil.	17231	14387	14629	12997	11664	16862	12051	14826	13232	13571	13255	13442	11995	13103	13155	11566	13397	12790	13215	12424	13712	14357	11582	14095	11940	12414	12178	14145	13195	13430	13175	12899	11240	14124	14864	11836	13348	13995	12451	14478	11490	12006	12339	11422	11545	11968	12235
F	7	75/19	22775	20767	17704	18687	17675	17145	17066	17787	20475	18543	18791	18831	17437	19135	18089	19400	18043	18755	19291	18827	21227	18306	16429	19496	17146	19747	17855	19401	17952	21263	18181	18019	19774	17425	20809	20823	18847	18328	18255	18257	18949	18567	17948	17831	19502	17587	18141
F	8	75/19 10x dil.	18937	14167	11697	12487	13584	14441	12997	15074	13339	12460	14511	14324	14877	13500	13899	13506	13375	14934	12663	12219	12958	12913	14893	12588	13309	13553	12491	13207	13746	13026	13479	16501	11406	14406	14478	14909	13916	14418	13488	15670	10950	12284	14363	13816	12382	12664	15961
F	9	130/19	22934	18967	15748	16695	18021	17410	15574	18429	19798	16678	18797	15316	18798	17238	17912	16703	16064	18046	16454	18181	17971	16491	16139	16585	18242	20250	19921	17573	17746	15275	15654	15620	18773	20102	16677	18639	16612	16665	16671	16627	17194	17609	15516	21174	16883	17241	18652
F	10	130/19 10x dil.	16322	14515	14915	13311	14700	11409	12254	13653	12297	13085	13551	13675	12804	13718	13711	12089	11561	11865	12877	12906	13316	12562	12811	12934	12917	13703	13003	12994	12916	14223	11506	13293	13190	13418	11455	15197	14192	13334	13890	13812	12103	13471	12146	12059	11683	12697	14075
F	11	13/19	30744	22786	22819	22023	22400	23221	24426	23717	22519	22208	24537	24691	20415	21965	23134	24174	23531	25414	21773	23458	25082	21005	22453	23470	23408	24213	20918	22398	23867	23766	22533	22327	24000	22347	22262	28069	22277	29304	22566	22970	23224	23021	23093	24292	23414	24356	24521
F	12	13/19 10x dil.	16667	15504	16074	13777	15042	12992	13730	14211	15528	16426	16031	15865	15994	15994	15067	16966	14948	13991	17889	14395	14718	16318	15839	14948	15871	14880	14265	14021	15230	14190	15330	16063	15182	14970	14753	15613	13870	13450	16506	13825	13672	19733	16561	15687	17030	15629	13471
G	1	no seed 1x PBS	18714	15314	14383	15351	14874	15939	13952	14194	15110	17326	13427	12617	14258	14387	14564	13461	13384	15195	12863	13332	17068	16506	13906	17155	12984	14571	16418	14041	13889	17649	13580	13547	15148	13616	15611	12364	12431	12943	16186	12830	12192	15690	13317	11701	15198	14968	12595
G	2	no seed 1x PBS	18348	14013	14088	14050	12057	12782	11582	13302	16370	13654	13627	12839	13577	13046	13741	14471	12922	12345	13057	13397	14773	11135	14863	14855	14553	12840	13364	13638	15528	12701	12591	14026	11161	11746	12998	11707	13875	11112	14580	11473	11011	11335	12567	12543	12544	12636	11581
G	3	30/19	21175	17556	17670	14675	14842	15621	18041	16295	16568	18436	17698	15162	15801	18480	17149	14716	16016	16057	16587	16464	18623	17076	16642	17459	17383	18229	16482	18107	18511	17613	17297	19648	16662	19332	18773	15736	17774	16717	16145	18587	17781	16947	17410	17994	15853	17684	15916
G	4	30/19 10x dil.	19195	14595	13608	12503	13636	14767	12122	14809	14403	12211	12935	13239	14442	14351	14885	15385	15640	14916	13850	14261	14870	11827	12964	14950	13421	12845	14578	13043	12710	14102	14019	12812	13868	12721	13354	16004	12392	13608	11517	12316	13693	14512	11962	13576	11721	12352	13336
G	5	88/19	20293	16764	17107	14856	16530	13837	14326	16142	16679	17068	16579	14968	15325	14555	14908	14591	15876	14623	13853	17308	14102	13943	14381	17915	14846	16649	15519	14625	14102	18583	15004	13075	17179	13926	15254	15541	15696	14737	13963	13675	13792	14721	17046	15130	15029	19607	14255
G	6	88/19 10x dil.	16531	14685	13491	12553	12165	13226	14051	13996	14978	11935	12167	14512	13570	13635	13055	12592	12076	13451	13078	12903	13579	11512	12334	13171	11118	12182	12937	11807	12247	13833	11751	11502	11619	13306	11860	11550	11646	12775	10945	12043	15537	12217	11827	13596	11723	13637	11503
G	7	75/19	22574	20482	18787	18411	17268	16661	17334	19691	18854	20878	18375	18101	17259	17866	18275	19448	18467	20757	19648	18608	18938	20100	19238	20940	18146	18207	18582	21493	17816	19085	20735	18639	19840	19914	19319	19956	19823	17998	23132	19425	21060	18219	19204	18975	22705	18099	20905
G	8	75/19 10x dil.	16203	12697	11121	11883	11646	11438	11603	11619	10997	13433	13683	12564	12740	12330	13423	13124	12582	12743	13988	13188	13283	12836	13025	13683	12931	13594	12464	12435	13561	13302	13432	13242	12857	12639	12530	12594	12679	12386	12303	12213	12626	12495	13857	11741	11038	11703	11434
G	9	130/19	25673	18156	15270	15911	19199	14531	14188	16542	15815	14654	15410	14858	17088	15144	15082	15605	15352	14386	17053	14689	18676	16552	17991	20501	15704	16330	18757	17439	16779	17559	17003	18880	18503	17020	15049	15467	16748	15408	17307	16339	14843	19030	15368	15701	17531	17500	18293
G	10	130/19 10x dil.	18904	18389	17456	12282	13279	15148	14910	11866	16943	18423	17583	13283	13952	13754	13063	14610	13905	13031	12446	16107	14562	15029	12038	12517	14399	14351	16724	13679	16874	15088	13188	15328	15897	17032	15162	15280	14843	13304	13325	13402	16103	11968	14310	14188	14410	16347	14864
G	11	13/19	36427	25036	23464	24673	30219	26331	22332	26742	22614	25584	32107	27205	24939	23519	23378	24924	28033	25985	26850	23535	24313	23933	25537	23939	24216	26136	28756	27855	26791	28751	34042	33930	26812	24651	27765	26471	26168	27028	25480	21951	25676	26469	30999	25299	30433	25149	25652
G	12	13/19 10x dil.	20891	16141	16578	17251	20201	14003	12999	21160	20320	12994	18492	16456	19028	19398	20367	17396	15227	17231	17267	19327	15169	22662	17547	17599	14815	17261	15647	15710	16164	19452	17076	16825	14551	14901	17408	17513	14856	16254	19023	17461	14303	17891	15128	15452	17019	16995	15300
H	1	no seed 1x PBS	14686	13197	12112	12436	11002	10569	13511	13509	13939	11444	13375	12133	11059	11883	10618	11473	12539	10393	11212	10801	10927	11754	11495	10743	11067	10798	10657	12722	12069	10923	12064	10538	11863	13157	10892	11762	14217	11808	10985	13764	13012	10138	12443	11589	12271	13658	13519
H	2	no seed 1x PBS	15432	14101	11607	10888	14608	11007	11679	11498	11776	12302	10968	10896	12049	11994	11142	10627	11038	10812	11009	10657	11113	10493	10362	10617	12013	11662	10394	10079	11256	11771	10834	10546	10309	10670	10418	11618	10213	10206	11576	10146	10102	10420	10404	10188	9891	10398	10793
H	3	30/19	23265	19895	14836	23869	16744	19807	19037	15993	21345	16139	16668	21169	16018	17710	19383	18712	20962	16684	25271	17070	19306	21899	23318	22255	18020	21481	25833	20644	19719	20513	19708	21049	19041	20370	19831	17265	18761	17585	17895	21366	17718	18840	16806	17596	20477	16844	19879
H	4	30/19 10x dil.	20019	14758	12957	12498	12923	12461	12010	12689	11897	11961	13027	13719	12467	12646	13979	12778	12232	11866	12271	13809	12481	14387	11564	12847	12782	11973	11738	14273	12865	14789	12507	12506	14641	11749	11809	11628	12125	12502	12704	13853	14049	12766	11781	12330	12166	11511	13103
H	5	88/19	18297	15127	14061	14526	15029	14156	15536	14991	14971	14949	16492	14542	14379	14330	15239	15720	16356	15396	15193	15038	15198	14788	15371	16301	15290	15245	15223	14861	14636	15780	14868	14903	19113	16818	15672	15027	15070	15744	14530	15081	17295	14525	15395	14941	14950	15848	14953
H	6	88/19 10x dil.	19817	14520	11605	14876	12811	12800	14156	13273	13840	14324	13149	14988	13169	13131	13090	12376	10934	14669	14692	12206	14432	10799	11964	11109	11202	14162	11717	12814	10931	12685	12380	12462	11779	11800	11565	11872	12555	12573	11946	13389	11299	11064	12702	12142	11211	13228	15631
H	7	75/19	29643	18806	18844	22080	17620	19901	17195	19870	19907	17766	22801	17064	18045	19768	18979	19944	20879	19925	21414	22719	19140	19240	19022	22663	18447	18735	18508	21769	19331	20876	18441	19899	20912	17824	21961	18633	21256	20554	17684	21102	18507	20100	17443	24310	19857	21749	20813
H	8	75/19 10x dil.	19261	14895	12949	14062	13496	13256	14258	14040	14261	12398	12770	11931	12577	13188	15584	13390	16086	14461	12180	14239	13021	14464	14969	13313	13057	14268	15385	13896	12256	17522	13429	13724	12988	14372	16876	12982	13932	12104	11721	12497	13496	12606	12031	14101	15345	13864	14497
H	9	130/19	21989	18231	16448	16023	18097	21122	17140	21989	19506	17646	17947	17935	16727	15402	16581	18125	16862	21023	18906	17046	20097	22343	15529	15959	19595	18187	20689	17550	17547	17037	17656	18250	17735	16549	20101	20177	17624	17606	15736	16048	19412	18333	22789	19965	17533	24540	22717
H	10	130/19 10x dil.	18589	13524	14177	14695	13723	15928	13520	12580	14844	17008	14513	16208	15543	14440	14391	13823	16215	15581	14164	17280	14532	14732	15848	11989	15564	16531	12969	13779	16251	12526	15393	13587	14738	12003	13847	14023	15695	12725	16056	13249	13650	12481	16369	12468	15889	14697	13107
H	11	13/19	34973	27004	24716	22271	22966	23363	25385	24125	28102	24765	30911	27278	24521	26226	22626	24691	24438	25265	27163	21511	24359	31995	23977	26913	30878	27707	26447	22304	26575	30717	23096	23352	26248	32072	27453	27217	22711	27968	25026	27408	25886	33141	29846	26587	27382	27924	25413
H	12	13/19 10x dil.	21944	15482	15868	15677	14955	16673	13401	15355	16933	16099	16157	16482	17105	14717	15117	14449	15423	14150	14719	13118	17399	15476	12628	13960	20435	14449	13195	14010	14025	12983	15827	18246	14423	13505	14413	18129	13859	15351	16431	15066	16042	15373	13438	15434	17236	15861	18637
[truncated: 194 more columns]

## Sheet: CSF 4x
			0 h	0 h 15 min	0 h 30 min	0 h 45 min	1 h	1 h 15 min	1 h 30 min	1 h 45 min	2 h	2 h 15 min	2 h 30 min	2 h 45 min	3 h	3 h 15 min	3 h 30 min	3 h 45 min	4 h	4 h 15 min	4 h 30 min	4 h 45 min	5 h	5 h 15 min	5 h 30 min	5 h 45 min	6 h	6 h 15 min	6 h 30 min	6 h 45 min	7 h	7 h 15 min	7 h 30 min	7 h 45 min	8 h	8 h 15 min	8 h 30 min	8 h 45 min	9 h	9 h 15 min	9 h 30 min	9 h 45 min	10 h	10 h 15 min	10 h 30 min	10 h 45 min	11 h	11 h 15 min	11 h 30 min
A	1	Positive ctrl. 7/14	16750	15551	13534	13492	12827	13965	12406	14715	11862	12284	13306	13336	14896	13711	13203	12404	13188	14243	11745	12076	13603	14537	14023	13629	14528	14420	13295	11609	12496	12824	15038	14986	11781	13145	14358	13186	14035	11362	14358	12381	14551	12395	14887	14761	19364	15405	17863
A	2	No Seed 1x PBS	19311	20149	16452	15762	16107	14516	17766	17014	17371	18771	18075	15070	15258	15296	16223	15916	14570	15108	15458	16964	14442	15385	16430	13895	16558	14807	16150	14149	13755	15546	15947	13189	14714	14910	13473	14541	13579	16583	16553	12836	15686	13855	15927	14579	14000	13233	13984
A	3	97/21	21973	20746	21489	20322	21753	18992	18561	21578	23385	22745	18866	19998	22826	20572	18411	20562	22055	23014	23139	19394	20356	23571	19426	22257	21433	22776	24911	23521	22219	20764	21214	22968	24327	23976	21899	20712	23751	23327	24128	24279	22464	21666	23194	20748	22393	21738	19728
A	4	97/21 10x dil.	15314	16497	14994	14596	17208	16490	17521	14983	16764	16168	18319	19898	16944	14046	15474	15369	17705	14697	17397	16003	17624	13906	14302	18072	16484	17632	16712	15522	14054	15566	18105	18390	14359	14209	18006	13633	14995	17098	16800	14768	14994	15235	18418	17983	15906	18100	15447
A	5	105/20	16584	18387	22218	20472	19845	19891	21430	22984	18816	20712	20478	19880	24221	19725	21082	22173	19938	22116	20162	18926	18679	20124	22769	19275	19260	20177	17921	22058	20996	21878	19013	20418	17908	20567	21135	19509	19812	18995	15590	19692	21294	21133	22239	19174	21618	19138	20635
A	6	105/20 10x dil.	19179	16527	15917	14174	15939	17880	15810	16764	15740	18931	16917	16747	15157	19321	16609	17701	18223	20922	22076	18398	19780	17017	18653	19152	21853	17084	17709	18198	19608	13652	14948	19151	16834	17673	19221	16225	15357	19160	16340	18112	16953	19143	16883	16340	20193	17096	17528
A	7	67/20	28120	25408	26932	24181	23584	28844	23432	23594	25677	25144	28268	26279	27238	24078	25354	26422	25638	28378	22934	26232	27116	27331	26528	27466	24738	29450	28125	28699	22796	28443	26889	28235	24717	27353	27830	25402	26528	27753	32014	24758	23660	26078	25622	28678	24372	29730	27842
A	8	67/20 10x dil.	16324	15452	15868	13513	15977	16933	16512	15012	15770	18414	16316	16599	15775	16170	17299	16789	15001	14311	16437	18073	16537	17286	14951	20654	18346	16658	19016	16513	15822	16837	15316	16983	15374	17399	14720	17244	15638	17532	18935	19895	17646	18560	17914	20512	24833	27009	25973
A	9	16/20	18705	18472	20915	19478	20340	20798	20208	18117	17355	20425	21111	17716	21954	19714	17319	17770	21354	21244	20873	23276	23416	21021	19841	20543	22389	25858	18145	24167	22103	26055	18937	20072	17841	21987	17317	22539	19963	20600	23261	21047	17216	16951	16824	18823	17551	20153	21460
A	10	16/20 10x dil.	13025	18370	15122	12496	12506	14987	13478	12910	13977	14902	13604	12093	12876	11826	16093	12759	12392	13193	15708	13132	13247	12124	14785	16099	12886	12309	12187	13759	13808	13549	14328	12861	13114	12978	13687	14253	12840	14301	11612	13525	12122	11591	13141	12409	12144	15025	14505
A	11	130/14	16808	15350	18048	16432	16518	15377	13817	14084	16168	15278	15168	17471	14550	14921	18772	14345	15733	17386	18248	16203	17021	18695	18888	17971	14706	16177	17212	14683	15620	14267	15192	17342	17465	14867	17480	15820	15096	16009	15510	15194	16658	19262	17909	16899	18727	17761	20816
A	12	130/14 10x dil.	13782	15681	15031	12936	11738	13116	15820	11263	17351	16284	15538	16896	15577	13081	12861	14784	13720	18289	13942	15543	13889	15236	13238	13178	13143	13695	13138	15465	12787	17161	14162	15740	15979	14912	15793	13759	14422	13550	15388	14958	12797	12357	12668	13749	14819	15330	14492
B	1	Positive ctrl. 7/14	14458	14188	12904	11284	12520	12435	11784	10614	12961	12220	12081	11164	12755	11696	13202	11716	12775	10975	12726	11081	10199	12970	13548	11062	13466	12261	11143	11500	11821	11394	11176	11815	11980	10874	11805	11232	11312	11529	10733	10891	10772	11574	12005	16881	15823	16487	14664
B	2	No Seed 1x PBS	17116	13953	11333	11399	12286	12536	12875	12064	11124	12517	11923	12073	10955	12123	11720	11894	10799	11880	11326	11148	11738	12361	11625	12163	12849	12580	11003	11638	10864	11226	11619	11274	11432	10875	10549	12503	10987	10389	11867	11139	11141	11249	10770	10513	11621	13246	10564
B	3	97/21	22038	18757	19360	17906	17746	17574	19130	17962	18519	18184	18072	18862	18586	19007	18618	19474	18280	19036	19112	18411	19047	20319	19454	20920	19497	18391	22408	17933	18820	20892	17305	20467	19240	23051	16860	18018	23773	17014	19486	19789	20024	18786	27113	18500	24977	19975	19270
B	4	97/21 10x dil.	17528	16196	13713	15448	14268	13817	13486	14682	15317	13718	15323	13371	15062	13298	14120	14319	14755	12686	18214	14270	12494	16865	14194	14015	15141	13842	14361	13115	14568	11713	12763	16491	12371	11549	13224	16358	13201	14661	13775	14486	13131	12742	14332	14900	14548	13232	13803
B	5	105/20	19255	20899	21116	19095	19533	22614	21143	20886	20578	19429	21151	22538	22259	21889	18947	20056	17413	20419	20511	18931	20772	21426	24231	20214	19411	20989	21452	20758	20511	24041	18666	20878	24322	21405	22041	23039	21447	21734	23097	21496	19718	20943	21099	19838	22514	22692	20187
B	6	105/20 10x dil.	18886	15266	14807	15967	15038	12732	13197	15526	11745	13540	13360	13103	14378	14535	11152	12945	13471	14640	13674	17012	13745	18146	14787	14243	13426	13425	14809	15391	12719	15452	13566	13403	12042	13195	12055	14900	13876	14894	13666	12167	12487	15822	15472	11543	16575	14291	13088
B	7	67/20	25587	22230	21333	20032	18738	25494	22315	19396	19873	24939	21468	23603	20064	21219	21434	23383	19844	21406	20792	25724	25382	23023	21600	21653	25193	25400	25117	21759	22081	24448	27939	26750	23620	22805	23212	21861	24906	21245	27027	20838	21033	20865	23785	22390	22266	24112	22369
B	8	67/20 10x dil.	16136	15897	14436	12864	13830	14002	12158	12538	13451	16065	14785	12745	13287	13995	12223	12386	14351	15653	14801	14647	14014	13815	12906	14308	13030	14124	14631	14975	14028	13890	14069	14124	13465	13129	17658	14805	12467	13826	15629	14209	13905	13030	16058	14170	12638	15438	15026
B	9	16/20	17663	16892	17499	16603	19051	17098	15009	15192	17177	17636	17405	16027	17703	17410	14517	15856	14222	16040	18499	17021	15716	16846	15246	21741	16846	17386	17864	16590	21428	16630	14547	19536	14463	15977	14768	17814	17398	17480	19390	17021	17561	14649	15936	17833	16820	18273	17113
B	10	16/20 10x dil.	14534	17583	16818	13518	12377	14786	15772	11247	13414	13856	14285	14961	15884	16657	19147	13838	14547	12581	13802	19236	14757	17674	17498	11681	13975	16060	15952	11956	17788	14343	14993	15212	12003	11870	16581	13014	13966	13225	17812	13385	12063	16185	17150	14717	16442	13437	11965
B	11	130/14	17751	16151	14049	19696	15544	15469	14745	16541	19473	16289	14892	19296	16929	21998	17096	19426	21646	20555	19123	18422	16586	20810	15960	16847	16973	17597	16063	16353	20723	15618	18510	20647	16334	17984	17634	18511	17816	20544	16716	18532	15542	14160	18358	17237	21364	17900	18347
B	12	130/14 10x dil.	20330	14497	14802	13355	13765	15828	12892	11550	13733	11742	15847	15517	12477	12905	16033	13100	11504	15545	13277	13929	16781	14760	17171	13521	15525	13991	16615	15401	16187	16184	15481	12715	14044	11725	16557	13679	13021	13433	12869	12825	15248	14042	14079	12497	13200	17727	13384
C	1	Positive ctrl. 7/14	17325	18485	14943	14837	15582	14126	14092	15696	13768	14978	14041	12111	13187	13241	14842	13899	14385	15671	15132	14096	11725	15029	12667	14920	13829	13410	13884	14722	14059	14390	14629	13190	13337	14935	12588	14816	13824	14619	15669	13968	13486	12513	14037	16589	19304	20149	21106
C	2	No Seed 1x PBS	12989	14495	14006	13112	13141	12274	13599	11341	13562	12439	12820	11068	11824	12866	10615	12110	13646	13315	13495	12900	12438	11445	12593	12586	14089	12839	12237	12514	12298	12343	11359	12659	11244	12485	12817	11225	11185	11982	11733	11445	11685	10929	12730	10789	11222	11203	11487
C	3	97/21	24097	18284	21341	20025	16522	19540	17635	18408	17094	18849	17855	18436	20358	20788	20286	21779	19379	19519	24324	21962	20463	21836	19537	22801	24268	18313	18557	19547	20172	24358	22624	18177	20338	23280	24221	22746	19400	20424	22476	19662	21908	20312	19545	20587	21751	20722	21671
C	4	97/21 10x dil.	16478	14250	14115	12723	13372	14017	15726	13167	13656	14515	13770	13158	14190	14405	14278	12421	13204	12377	15094	12820	14926	14529	14259	14102	12669	12762	12645	15814	18075	13010	14142	12901	14466	13254	15434	13812	12410	14266	14036	12772	13288	13860	14622	15845	16089	13349	13536
C	5	105/20	22624	21957	17482	18633	18863	20198	22445	18543	23276	20640	23371	20687	21760	20998	21721	20318	21286	17529	21584	19700	21323	21687	21115	19560	20331	17999	23233	21995	18524	19835	22882	19327	21291	20646	21417	21252	19976	23414	20175	20663	17029	21107	19866	20578	19214	21661	22867
C	6	105/20 10x dil.	15225	16073	17481	16077	13891	18165	13794	16311	18688	12720	16981	17772	15482	16378	18812	17442	17799	15778	16324	18740	14460	18346	14844	20012	13788	16490	21603	18393	13474	18156	15769	25690	21355	17774	17587	18648	17085	17859	17380	16424	19370	13834	20602	16859	17989	17693	17742
C	7	67/20	30321	20901	23732	23798	21993	21241	25457	24878	20882	28663	24561	19196	21174	20050	23870	26073	22718	21881	23240	21923	26751	25820	26076	23488	22119	26288	23863	22488	25040	24754	23315	24227	26882	23917	22662	27043	23025	25221	27313	21730	21409	25035	26505	25706	29219	20354	22017
C	8	67/20 10x dil.	17010	14623	13933	13959	19674	13181	13292	19084	20054	16496	20982	13897	18661	13210	19070	13305	13735	14725	17313	17339	15329	13054	15820	16956	15926	13146	13782	14953	16593	14684	12668	13646	15575	13598	13818	17984	17577	15668	14860	14396	15661	17093	15115	14326	16156	14155	14220
C	9	16/20	22555	17937	13687	14227	14597	14426	14910	14791	14853	14100	15518	15762	14982	14538	17186	13461	15062	15082	15948	17088	15439	15730	16358	17334	17944	16903	14258	16662	15309	14777	17295	15569	15537	19939	16318	14631	18223	16262	15840	17948	15747	14316	16604	18287	14353	16093	14830
C	10	16/20 10x dil.	13399	12686	15229	13634	11727	11951	11621	10999	12559	13007	15163	10877	11294	12773	12809	13060	14896	12653	12248	13838	12472	12632	12734	12313	13457	11253	12929	13595	12347	13729	13188	12980	15042	14808	15243	12790	12749	12413	12745	13696	12430	10474	13572	12019	13611	13742	13929
C	11	130/14	19921	15397	15814	17112	12575	13270	12189	15099	16862	15322	14614	13850	15131	12680	13786	14237	13818	13504	12913	15776	14227	15263	17966	16746	14746	15453	14411	15103	16697	17450	14960	15888	15110	17116	15063	16548	13161	13402	13739	15510	12557	17401	15771	15726	13736	15374	14802
C	12	130/14 10x dil.	18333	17208	13070	15521	15524	14416	13240	11366	13283	12987	12526	13763	13434	13457	15025	15029	14720	11083	15602	12846	13539	12454	16219	13124	12519	14785	14043	12270	15469	13881	14636	16719	13398	12913	15616	12083	12667	13929	13290	12185	13796	15047	12393	13457	11995	12356	14744
D	1	Positive ctrl. 7/14	14237	12911	13641	11518	11377	11495	12344	14074	12395	11786	12764	11086	12620	11401	12580	13042	12368	11398	12692	10607	12412	12384	10990	12121	12316	11119	12447	11086	12399	11357	11939	12114	11570	11786	12269	12493	12776	12798	11185	12683	12066	11148	12851	15283	16205	19064	18689
D	2	No Seed 1x PBS	16250	18244	13422	14722	14553	17447	12710	14803	13533	15211	15040	13922	12759	14728	15032	14574	13822	14185	12574	17312	16305	13903	12592	13721	12551	14868	12508	13965	13811	12730	14513	14431	16487	13602	12729	12463	12778	14264	13722	13164	13651	16587	12787	14280	13115	15146	15938
D	3	97/21	20410	18733	17205	15882	17437	16590	16361	17356	18275	16257	16696	17824	18030	16926	18576	18204	16219	18588	19569	16481	18394	19664	19081	19193	16663	17734	20118	20420	18736	17882	18593	19106	19814	19249	19725	19965	20063	18582	17903	18115	19985	17483	17800	19106	19806	17184	19084
D	4	97/21 10x dil.	14719	14188	13409	13638	14674	13955	14830	13932	14278	12292	13975	13028	14077	14319	12679	15129	12853	13060	14218	12910	12791	14198	13846	12816	12352	13503	12913	16417	12004	13706	14786	13589	13954	11361	13000	13414	14723	13731	13180	11965	12633	12673	13277	13089	14845	13208	12051
D	5	105/20	22812	19952	17006	21177	18852	16216	15881	17893	18913	17957	20718	15811	20211	18234	19394	18678	18424	19876	19863	18859	19225	19402	18124	19513	20122	17356	19485	18405	17607	22080	20243	20228	18536	17247	17036	19856	19416	19298	21487	21099	19000	19058	18462	20844	20281	19049	18242
D	6	105/20 10x dil.	16586	14308	12587	12215	14499	17554	13394	13413	12338	14703	11656	13078	13908	12746	13654	13601	15542	11790	12244	12437	12868	14944	13316	13240	11831	14275	12650	13478	11463	12857	13530	13562	11882	13202	13753	14257	18460	13589	13403	16937	13950	14097	11801	12439	14767	12602	11260
D	7	67/20	25639	21728	20472	21294	18313	20647	22181	20809	19902	19934	21647	22481	21255	22626	23453	22127	21216	20738	25003	21114	20314	20252	23012	24945	23267	21388	20152	22382	20789	24629	20794	22439	23028	24910	21174	23578	20855	23484	22163	21967	20997	21316	23130	20451	24710	22413	22262
D	8	67/20 10x dil.	15326	13453	13188	15239	13732	17210	13513	12321	15737	12821	17146	15194	15433	12983	14527	13298	15144	13718	14866	14305	13611	14760	16564	14000	13726	14348	13395	14086	15276	12448	12447	16713	13596	15799	14649	12979	15740	12628	12796	13390	14213	15501	16084	13425	14018	13387	12316
D	9	16/20	18068	14849	16120	13299	17653	13684	14293	16772	14460	15287	13839	16046	15560	16415	15626	18229	18460	16488	17196	12729	15458	16271	14107	17554	14642	15155	14861	16036	17411	16191	17938	14814	16681	15114	14822	14601	14597	15862	18847	16756	15692	15595	14374	14584	18701	17806	17735
D	10	16/20 10x dil.	14952	12713	13626	16706	12542	11255	13307	12038	12654	13033	13835	11292	11964	12008	14718	14239	11225	13937	12735	12437	12898	13488	11072	11294	12125	14507	12455	12202	11787	14076	11611	12906	12596	11677	12261	10971	13346	15205	12137	12947	12560	12539	12571	12575	12543	12753	10995
D	11	130/14	18097	17444	12302	14357	13712	12092	13374	13721	12715	13074	13133	16532	13638	14652	15036	13821	14619	16497	13402	13842	14323	17156	14534	12885	17094	13940	13084	14343	14182	14365	13214	14507	14335	12801	13544	13928	12530	14596	14262	13973	13352	13470	13227	12869	14481	12692	13576
D	12	130/14 10x dil.	17311	12365	11815	11000	12250	11367	11316	11668	11611	12366	11724	11298	12138	12626	12680	12496	12689	12722	11448	11888	11306	11345	10758	12465	15028	11493	11761	10776	12083	10931	10158	12766	11578	12372	11488	11292	11548	11889	13170	11679	12290	11100	11212	11731	10643	13042	14078
E	1	No Seed 1x PBS	15095	14564	12875	12522	12420	12717	10972	12580	12459	12775	12108	13140	12453	11853	13048	11825	13535	13420	12118	13387	13557	13829	13273	11360	11291	12318	13344	14218	11504	13089	12035	12007	12540	13070	12627	11414	11823	11671	11425	12257	13237	12472	11315	12876	14169	11836	13332
E	2	No Seed 1x PBS	19375	17782	15211	11866	14419	14545	13326	11976	14284	15791	12260	13387	14475	17884	15563	12524	13222	14038	14807	13449	13118	15545	13496	13226	15728	18402	12189	14479	14757	10747	14231	15229	11760	13529	14860	19057	17853	11913	14074	13892	13953	11312	16788	13714	18119	12486	12971
E	3	55/20	16404	15369	14411	13005	19320	13905	16939	13232	15587	14108	13318	15912	14484	16114	15592	16162	17839	13628	17435	12921	14644	14910	15161	13100	14669	13997	16732	16732	12809	14458	11686	12929	13084	13242	11758	16841	10421	17688	12831	15206	11838	11350	14331	14181	12555	10907	12856
E	4	55/20 10x dil.	18277	16077	12985	12505	12258	12380	12389	12379	13831	13242	12660	12436	12091	11762	12387	11996	13309	12267	12229	12355	12005	12259	12355	11643	12286	12929	14200	12894	12339	13033	14514	13205	16236	16082	17061	19951	19142	22600	24364	28156	27870	31849	35130	35074	38833	40317	44205
E	5	35/20	31145	28198	27061	23761	24360	28318	27721	24909	23505	24289	30209	25780	24038	23271	23606	22215	24539	23465	26606	22912	26343	24616	24291	27888	22747	22916	23868	23841	25349	26064	26215	27320	27681	24443	23323	23027	22852	24851	25203	29415	23185	22797	28677	24599	25406	23992	25788
E	6	35/20 10x dil.	15482	14250	13360	12717	15342	12956	12190	12836	13808	13266	14146	13368	13192	12513	15947	15496	16998	13935	15082	15398	14763	13531	13222	13039	16212	12650	16293	12440	12677	13444	12753	13385	14730	14527	13481	14817	17313	13411	17937	14959	12068	14204	14903	15877	13357	13326	14416
E	7	27/19	24698	20378	18149	17286	18530	16908	15955	17629	16051	18342	17348	18233	16018	21882	18155	21191	16585	19911	20733	20619	18733	15087	21212	18541	18102	21090	19377	16173	20258	19297	19642	17086	19082	22002	17675	19995	17617	16889	19485	18260	19264	16267	18107	16231	18785	17451	16814
E	8	27/19 10x dil.	17037	12474	15296	14489	14345	14270	14101	15040	14664	15188	16074	17304	16507	16220	12505	13799	14978	17288	15964	15099	16902	13220	17413	16432	14678	13051	16329	13454	12683	17056	15792	14185	15056	15425	15671	15039	15122	17541	17785	15174	12281	14007	12718	17288	16865	15098	13630
E	9	111/18	19343	15226	15612	13933	13558	13956	15186	16569	18144	15069	14366	16131	15222	17827	15600	14145	15546	17333	14765	18624	15932	19298	16326	14257	15852	16050	14456	20097	15782	16414	16495	14153	14576	13994	13988	14015	14745	13289	21207	15320	14796	16278	15269	17075	15463	16251	13422
E	10	111/18 10x dil.	21074	12384	11819	12228	11547	11315	15074	12806	12107	12196	11907	12880	11792	11710	12145	11430	12208	11748	13967	11795	11252	12263	12088	11320	11076	10504	11375	11243	11534	11107	11878	11963	12640	11414	11451	11800	11382	11644	11763	12241	11387	11976	11629	13918	12271	11790	12003
E	11	60/20	20810	16353	14202	14692	14666	13914	13023	16821	14227	14377	14488	15917	14485	15943	15165	16385	14038	15056	18735	15167	13170	19931	14813	14975	15337	16882	14809	15884	16917	19738	14187	15743	16084	15388	15818	14583	14204	13689	15129	15981	14102	16438	17442	14895	13885	15951	17350
E	12	60/20 10x dil.	15596	13042	15617	13655	12713	19051	15612	12763	13541	12778	13904	13508	13023	13447	12805	13838	13027	11933	16681	14259	16477	15579	16214	13260	13148	13388	16372	13894	13562	15574	12946	14483	14775	12107	14569	14054	12106	13514	14574	13544	14800	13712	13360	14648	14444	15463	13856
F	1	No Seed 1x PBS	20517	15946	14179	15754	11361	13052	16665	12334	14081	13490	17444	13428	15419	16777	13607	15984	13384	13584	13369	14305	15457	18256	17169	13009	12223	13705	13939	10787	15226	13775	9786	10916	13738	12484	10726	10870	12388	11677	14262	12541	14172	12313	13245	11538	13301	10826	11715
F	2	No Seed 1x PBS	15184	12777	10860	11023	11944	11468	11578	10716	13203	11660	11731	10354	11029	10419	10882	12730	11478	12516	10836	12207	11276	9837	11594	10420	11274	10233	10480	10616	9918	10736	12556	10701	10865	10174	10830	10608	10976	11057	10003	10825	11218	12023	10227	9778	9556	11726	13039
F	3	55/20	18333	14286	13297	13069	12575	13454	12093	12236	11909	13056	12847	12224	12736	12342	14347	13036	13389	13415	13207	13395	12088	12553	12893	11979	13153	14314	15129	12728	14637	13900	13402	12503	12325	12478	12783	12992	12743	13802	13984	15055	15449	15874	14932	16475	16673	17466	17186
F	4	55/20 10x dil.	14505	12284	11894	11906	12878	11623	11846	13588	13156	11378	13429	11965	12157	12116	12531	12126	12621	12903	12672	11817	12700	13061	13568	12843	13091	13446	12857	12954	12071	12874	15377	11414	15397	15107	15879	13719	17106	20922	19049	24699	21652	26532	26588	26317	33933	30862	36759
F	5	35/20	31183	23875	22059	22146	21494	22670	22240	20857	21556	22990	22021	22985	21510	21602	22419	20304	22085	21086	23881	24779	21795	21253	21277	21963	20925	22928	20962	21053	22248	21436	20731	22444	21525	20853	25291	22143	21256	22305	21550	22545	22158	21398	23368	21311	21702	21433	21367
F	6	35/20 10x dil.	18620	14798	13476	12467	12435	13640	12319	11939	12048	13180	13093	14084	13366	12668	11669	12187	12234	12313	13128	12489	12477	11684	14355	12422	11993	12925	14271	12055	12391	12494	14423	12398	12921	12142	12829	13111	13505	13507	12260	13577	11996	14520	13230	12066	12610	13025	12234
F	7	27/19	20364	15529	14955	14631	14322	14536	14315	14045	15242	15472	14247	14596	14508	14443	14605	15458	14385	14761	15666	14269	14559	14411	13969	14310	15037	14829	14415	14685	14470	14699	14473	14927	15018	14870	14917	14788	14455	14619	15540	14827	14671	15897	14267	15214	15503	14297	13757
F	8	27/19 10x dil.	18406	12288	11903	11005	11839	12505	11076	12207	12030	11574	12233	11054	11589	10849	10711	12126	11140	10955	12162	11498	11937	11779	11732	12059	11952	12791	11104	11393	12313	11678	12181	11549	11067	11352	11136	11278	12723	14061	11050	11710	12232	10986	10814	12239	11003	12001	10951
F	9	111/18	16342	14911	13109	13587	12802	12444	12817	13640	14852	13535	12640	13173	14365	14392	13188	14344	13721	13239	13770	14329	14278	15806	14433	13925	14020	13180	12701	14001	12849	13558	12955	15010	16653	14050	12708	13626	13176	13271	13387	13114	13566	12649	13037	12700	13192	14891	14508
F	10	111/18 10x dil.	15885	13753	14733	12638	15103	14171	12286	12975	13669	12829	11967	11651	12305	11955	11551	13639	11745	14514	12150	12566	14130	12637	13869	13385	12566	13835	16186	15632	11763	13875	13637	11869	13747	15176	11878	15597	14801	17192	19294	22155	17972	20878	20581	24158	24805	27798	28902
F	11	60/20	17156	18039	19427	19785	17006	15048	23458	20169	20651	17265	16653	17510	18134	23820	19003	17745	16393	18891	24900	20746	25710	19536	17696	19471	16973	16211	18818	19813	22147	17229	20452	16060	19404	24636	22686	18511	21048	17941	19316	20195	18962	19339	20469	19314	18226	20186	17881
F	12	60/20 10x dil.	15362	16107	13369	14034	12921	13865	16311	15211	17884	16659	13755	12709	13188	12337	12831	18906	15792	18202	12363	15915	18922	16765	13073	16947	14961	16369	16392	19755	16802	13499	18440	12183	13493	16051	15719	16453	16620	14371	16464	15470	15785	18761	11466	15477	13692	14850	15600
G	1	No Seed 1x PBS	15081	12519	14234	18747	14219	15818	11920	14962	15631	17515	16509	19426	14744	11709	16334	12585	20598	15575	16211	12141	12413	15912	12962	11684	11939	12113	13136	12060	14724	12354	17609	14497	13309	15933	15010	11876	17422	12768	14446	12413	15223	18269	15001	12383	15644	15679	16610
G	2	No Seed 1x PBS	16546	11967	12316	11084	10750	14750	11990	10710	12032	11910	14750	12033	12509	12699	10707	12547	11954	11741	15064	11774	12394	10805	12851	14350	11081	13630	11583	11585	13611	10869	11750	12583	11026	12301	10229	12173	13313	13231	11655	11041	10494	11624	12240	11709	10314	10828	12406
G	3	55/20	17693	13851	12260	12565	11794	12537	13119	13143	12806	13517	14005	13323	13127	12668	12651	12372	13557	13167	13599	14958	12150	12381	12814	13242	14211	12646	12140	12777	12707	14374	13165	12803	12189	14033	15920	13847	14345	12376	13508	13571	13521	14180	17693	13261	18249	14838	18631
G	4	55/20 10x dil.	15172	11926	11122	11967	14028	10919	10778	11307	11479	11134	10558	11255	12707	11263	10715	10962	11781	10981	10817	10535	11385	12042	11309	11080	12189	10798	10395	11537	13609	12628	11509	13556	13318	14041	16182	16556	20919	21619	21949	26040	26135	30757	30232	32557	39473	39290	42591
G	5	35/20	35896	24617	24733	23677	21257	25160	28441	21320	21423	23023	22434	21704	23351	22417	21659	20981	20561	20920	22494	21574	22067	20931	22432	20974	21949	23843	23404	21206	23347	21867	22585	23273	24813	21688	22924	21125	24223	21527	21607	23228	20709	22707	24223	20920	20875	22088	21054
G	6	35/20 10x dil.	17003	11804	12546	11668	11733	13339	13696	13068	12710	12362	13227	13779	12618	12895	13375	14084	13402	13624	12397	13155	13368	12173	14313	12117	12409	13781	13129	13043	12547	12726	13394	13319	12959	12973	12499	14230	13624	14462	11527	13611	11984	12873	13923	13636	12814	13068	13264
G	7	27/19	23140	16272	15710	15295	15658	15908	17032	15688	15865	15437	15247	17960	15863	15625	16029	16495	15655	16036	17868	16651	18436	16169	16873	15995	15966	18031	15634	17159	15511	17160	16932	17747	15142	17268	17718	17103	15161	15550	15926	15792	17035	16273	18979	16970	16907	14817	15676
G	8	27/19 10x dil.	20747	12318	13765	11236	11352	12311	12129	12102	11970	11014	11188	11796	12950	12794	12991	13421	12042	11415	12474	11521	11425	13466	11291	14043	12961	11883	12851	11672	10912	11704	12207	11939	12736	11611	12007	12147	14662	12712	11648	13339	13216	11356	11071	12065	12549	11044	10990
G	9	111/18	17481	15463	16396	13378	16690	14979	14103	14445	15269	15019	14525	16775	17426	15412	14855	20613	14766	17514	15731	15774	16563	15746	14155	15381	18842	16377	17020	15632	16523	16047	17888	16626	14723	17960	16826	18896	18854	15287	15439	15889	17360	17422	17756	13911	15992	15276	14347
G	10	111/18 10x dil.	14027	13725	11752	14505	14260	14878	12979	12223	12515	13010	12780	11876	14372	15550	17253	14909	15665	13133	12889	12416	13605	13097	14141	13303	14104	14619	12883	13501	13394	17142	12966	12068	14338	12733	13535	13251	13284	13273	11833	13354	13773	11289	13243	12348	13653	12227	15922
G	11	60/20	19576	17430	17687	15574	15564	16748	18445	18337	18344	19476	14532	15484	17326	16692	18515	20562	18788	19784	16899	17621	19938	19066	15693	21984	20104	18061	18025	15819	17133	16718	17431	17969	16079	15106	20107	16700	16528	19965	18911	15659	15132	19036	16069	18645	15976	17175	18399
G	12	60/20 10x dil.	15580	19311	15918	15739	17670	18431	15025	17556	18324	18362	20948	15774	19032	17972	22401	19642	15604	13596	21056	15201	17087	17519	15045	18307	16348	18880	18647	20993	19670	16675	17719	20402	17718	17714	17821	19042	16394	15486	21350	18076	19273	18137	20100	17178	17923	19074	17225
H	1	No Seed 1x PBS	16249	12947	16013	11870	13083	14023	11576	11834	11182	11751	11820	13504	11492	14895	13314	12445	13245	11346	11544	14607	12621	12515	13488	12588	11723	14011	12204	11558	11968	11922	13115	11885	11748	12468	12689	11973	11562	11036	11931	12383	11402	10688	12239	12212	11193	11007	10341
H	2	No Seed 1x PBS	17453	15756	12121	11728	13368	12413	16551	12971	14415	14966	12290	17139	12446	13060	13382	11562	15382	11439	12337	12676	18669	14860	14170	13142	11252	14496	15362	11192	16233	13629	11705	12835	13017	13114	16005	16423	13274	14002	15608	11915	15142	12065	11862	13435	14539	12494	13306
H	3	55/20	19594	16305	13007	15073	12494	12580	12515	14232	13138	14406	12852	15655	14163	14640	15463	15247	13589	13399	13961	13530	12330	15957	14803	14852	13954	14571	13305	13225	12856	12998	15357	15473	14024	14821	13998	15558	13704	16020	12627	14362	13891	13861	13937	16859	17176	17282	18461
H	4	55/20 10x dil.	16192	12374	11324	10557	11340	10699	11023	11005	13894	10939	11187	11871	11226	10813	10698	10835	11026	11103	11738	11531	12913	13137	11669	10863	10824	12595	13085	11548	14222	12558	11631	11572	14341	12563	13832	15195	16242	22269	19958	22532	24167	28219	27950	33588	36286	39580	40258
H	5	35/20	31211	23320	21078	20083	20437	22086	22145	20360	23158	24249	20801	20541	20218	21726	20818	20261	21128	23959	26656	23858	20428	20999	22505	22160	22404	22589	20182	21878	24376	21934	20984	24818	21837	21911	22968	20446	21466	20399	21184	25042	22986	22053	21897	24291	20445	20006	20282
H	6	35/20 10x dil.	21097	12184	11777	12179	12266	11500	13043	12151	12316	13132	11775	13043	11959	11790	12721	13769	12419	14917	12344	13499	13006	13304	13117	12449	14905	11578	14323	13247	12554	12076	13205	12970	13503	12052	14841	12338	13149	13456	13283	11866	11913	11775	11786	12583	12896	13862	13816
H	7	27/19	23316	14829	14413	14339	15085	13832	14081	15488	14386	14100	14436	14713	14255	14036	14097	13355	14313	14062	14335	13840	14664	14728	13900	14685	14025	13835	14503	14653	13770	14780	14774	15425	14286	15321	13795	14010	13797	13671	13685	16518	14024	13536	14898	13704	14178	14956	15489
H	8	27/19 10x dil.	16377	11555	11943	14295	11144	11142	11946	10945	12154	11286	12684	11341	11582	11549	10954	11636	12389	12199	11801	11760	13822	13937	12137	11640	11828	11976	12897	11594	11061	12091	11749	11519	12739	13264	12396	14327	12123	13695	12033	12051	11700	11708	12995	11975	13316	11888	13193
H	9	111/18	18422	15284	13904	14066	16943	13386	14196	14290	17883	15009	14555	18047	15705	14810	14879	18487	16753	14932	15881	18156	15759	18144	13746	16247	18037	16922	15894	15622	16243	14193	15309	13397	16647	18515	16634	14406	13360	14919	15447	14488	15690	16662	17756	15111	15954	15110	16868
H	10	111/18 10x dil.	14430	13517	11285	11529	11542	14083	13347	12872	12810	12878	13498	12950	12734	11690	13032	13293	12331	12273	13047	12598	12071	12188	12482	12173	13045	14515	12165	11727	13910	12136	11701	11865	11617	12930	11584	13298	14352	12493	12243	14815	12019	13252	10660	10773	15570	12286	11908
H	11	60/20	20287	21157	18889	16634	16592	18557	15644	17601	20816	16600	15783	17959	17648	21532	18039	18371	19393	19236	17011	21201	19676	19398	17465	21883	18143	17049	20055	22858	17777	19350	15568	21406	16968	20356	17875	22589	18302	20056	18372	17775	17469	18065	16312	22632	21155	19103	17479
H	12	60/20 10x dil.	18179	17406	14042	16174	16252	19318	17648	14794	15107	17052	15604	18429	16877	18149	14117	17576	19658	19307	17381	20180	16669	18153	17475	19704	18864	17286	18682	18837	16314	15377	21050	14534	16174	18040	15546	15939	17107	14532	13108	15704	17216	16775	17007	16215	14133	19729	19884
[truncated: 194 more columns]

## Sheet: CSF comorbidity PRION
			0 h	0 h 15 min	0 h 30 min	0 h 45 min	1 h	1 h 15 min	1 h 30 min	1 h 45 min	2 h	2 h 15 min	2 h 30 min	2 h 45 min	3 h	3 h 15 min	3 h 30 min	3 h 45 min	4 h	4 h 15 min	4 h 30 min	4 h 45 min	5 h	5 h 15 min	5 h 30 min	5 h 45 min	6 h	6 h 15 min	6 h 30 min	6 h 45 min	7 h	7 h 15 min	7 h 30 min	7 h 45 min	8 h	8 h 15 min	8 h 30 min	8 h 45 min	9 h	9 h 15 min	9 h 30 min	9 h 45 min	10 h	10 h 15 min	10 h 30 min	10 h 45 min	11 h	11 h 15 min	11 h 30 min
A	1	BH CJD (MM1) 5x10-6	27039	17313	15876	15805	16032	16325	16088	15892	16072	15997	16102	16181	15802	40477	54864	60729	65510	69060	72938	75553	80267	84538	89774	93153	96016	98393	98938	100205	105235	102196	101593	100490	102732	102128	102188	103884	103218	105043	104240	104001	104664	108857	105624	104328	106021	106360	105328
A	2	No Seed	18321	12291	11479	11061	10970	10717	10721	10524	10705	10771	10400	10473	10760	10611	10493	10602	10401	10380	10400	10304	10151	10109	10124	9740	10045	9879	10042	9792	9860	9690	9716	10041	9738	9784	9950	9687	9696	9716	9793	9548	9741	9676	9593	9457	9440	9463	9505
A	3	130/14	19939	12490	10806	10510	10573	10339	10036	9936	10089	9710	9903	10014	9851	9929	9817	9700	9783	9888	9805	9925	11032	13368	19048	28560	42872	58420	86387	127398	155875	174898	188868	197283	207555	212739	215714	220243	221652	221801	219649	220566	224358	226284	226420	223386	229289	226777	229513
A	4	130/14 10x dil.	18940	12045	11049	10902	11042	10866	10731	10811	10769	10558	10316	10742	10475	10204	10489	10455	10356	10262	10375	10455	10396	10734	10829	11573	12781	13572	15114	17049	22262	24596	36656	61806	76677	87047	86141	90548	84012	86326	88352	83996	87187	85198	84223	86844	83995	83355	84931
A	5	16/20	19848	12454	11164	10853	10467	10302	10385	10144	10140	9733	9725	9889	9641	9706	9810	9590	9365	9655	9841	9840	9759	9921	10816	16342	26366	46487	70228	87950	111760	130175	152440	170665	180855	188975	193451	197301	199140	200955	200303	199447	200606	203832	201899	202330	203695	202676	204415
A	6	16/20 10x dil.	18411	12247	11351	10973	10920	10934	10595	10623	10751	10583	10568	10639	10725	10605	10545	10327	10614	10695	10850	11176	12224	16010	26981	64742	91115	118976	104377	106041	103404	103038	104861	103955	102192	104133	103853	103242	102935	103354	104323	102392	101363	104657	103851	101384	102880	106040	100083
A	7	67/20	18826	12977	11606	11849	11892	11869	11781	11931	12131	12319	12439	12677	12817	12983	12864	12484	12420	11947	12460	12474	12809	12773	12981	12911	12985	13304	13041	13204	13396	13268	13140	13312	13290	13279	13443	13423	13065	13213	13278	13102	13334	13475	13270	12930	13218	12942	12941
A	8	67/20 10x dil.	18151	12570	11091	10520	10462	10400	10160	9968	10055	10015	9928	10039	9535	9922	9861	9995	10251	10670	12497	15285	20973	30671	48571	72489	92456	103614	110012	113395	110775	113200	113595	114498	115521	114923	115242	123032	123954	126916	123797	124669	126898	125992	126150	126526	126697	126256	126686
A	9	105/20	18349	12778	11840	12100	12112	12025	12131	12086	11760	12078	12409	11862	12038	11935	12333	12441	12238	12115	12766	12796	12966	12947	12881	12937	13037	13203	13266	13575	13648	13359	13306	13300	13352	13263	12884	13063	13064	13223	13455	13271	13403	13555	13232	13312	13544	13095	13295
A	10	105/20 10x dil.	18812	12845	11264	10962	11150	11007	10984	10856	10589	10745	10900	10593	10625	10661	10681	10664	11942	17648	33590	67880	95807	105926	112272	115376	114939	114271	116551	114866	115487	113286	111777	113162	113250	113972	114490	114299	114008	114307	113564	112723	112865	111116	108410	108029	106312	104673	102914
A	11	97/21	20442	12743	12250	12151	11910	11828	11469	11375	11282	11494	11309	11260	11176	10987	11060	11202	11209	10940	11005	11025	10818	10964	10795	10866	10951	11141	11004	10881	10973	10828	11176	10903	11153	11097	11062	10953	11014	11280	11362	11283	11067	11092	10948	11228	11988	12543	13114
A	12	97/21 10x dil.	18298	12662	11686	11779	12007	11792	12133	11861	11755	11891	11998	18267	53691	99749	165050	193929	199027	202714	202321	204764	204771	204726	195948	194289	190196	192342	194752	202391	189434	195664	191645	198068	188204	184312	196668	182049	182768	183782	183341	177799	182320	189301	186992	184336	170767	170868	173919
B	1	BH CJD (MM1) 5x10-6	26085	16235	15319	14938	15159	15294	15328	15183	15340	15321	15205	33662	61940	80276	91998	101776	108832	114844	118236	123264	125804	127409	131213	133939	134406	137286	140176	142443	151676	148264	150461	152147	153912	157015	158710	161505	163949	165041	166873	166953	167287	174157	167420	165089	164795	164140	164053
B	2	No Seed	18057	12017	10453	10622	10724	10555	10445	10525	10401	10353	10220	10457	9955	10057	10047	10046	9851	9852	9959	10025	9877	9642	9712	9792	9563	9458	9562	9428	9604	9508	9418	9444	9422	9260	9367	9169	9352	9310	9346	8925	9031	9146	9213	9129	9221	9228	9023
B	3	130/14	19420	11985	10485	10170	10030	10171	9952	9768	9766	9657	9819	9674	9524	9680	9618	9449	9507	9363	9507	9253	9271	9265	9508	9173	9334	9181	9281	9234	9277	9466	9487	9600	9797	9850	10014	10257	11300	14240	18737	23282	26999	30339	32111	34870	35457	36632	38605
B	4	130/14 10x dil.	18793	12072	10757	10663	10670	10743	10466	10462	10278	10278	10576	10269	10225	10255	10302	10101	10140	10180	10078	9876	10133	10034	9716	9849	10006	9782	9901	10242	10720	11399	12631	14542	17579	21832	36673	82078	98641	103724	100834	91861	92634	96220	105150	100197	100592	100901	102452
B	5	16/20	20247	12439	11145	10734	10363	10339	10293	10013	9893	9826	9837	9719	9446	9773	9847	9793	9851	9775	10050	10243	10788	14568	29658	61560	107461	136064	166865	197254	213057	214175	221402	223221	222371	231633	224172	227121	235049	229260	237235	235144	237049	231309	238032	233066	232918	239486	238821
B	6	16/20 10x dil.	18115	11842	10967	10826	10692	10707	10474	10178	10220	10188	10346	10178	9996	9773	9965	10451	11641	21992	60064	83229	92240	109317	112694	106624	105218	105158	106606	104557	101428	98984	97887	97240	95353	90339	91355	97467	101972	91550	87674	88230	91384	89699	85732	86139	86654	87838	91957
B	7	67/20	22823	14661	14568	14095	14284	14419	13964	14595	14219	14380	14283	14254	14128	14116	14225	14233	14374	14224	14343	14378	14728	15059	15093	16463	17554	19437	22602	27350	37279	35856	42111	27203	35512	38429	36379	41445	44910	41404	43178	43785	49510	57229	50731	54976	63798	60725	68097
B	8	67/20 10x dil.	18693	11984	10684	10183	10174	10281	9977	9748	9758	9587	9826	9548	9877	9892	9584	9737	9690	9892	10616	13565	16925	30287	48691	67444	90159	103688	115053	125518	124930	129841	131482	128011	126335	127735	127208	133796	132884	133281	135852	132778	133461	129214	128779	129132	129819	130847	130477
B	9	105/20	18355	12660	11755	11757	11694	11697	11788	11758	12126	12234	12478	12756	12485	12662	12793	12446	12477	12712	12552	12552	12360	12188	12151	12169	12191	12340	12136	11906	12316	11836	12184	12094	12209	11983	12254	11909	12054	12004	12358	11992	12088	12329	12011	11774	11829	11726	11895
B	10	105/20 10x dil.	18757	11889	10750	10555	10752	10185	10492	10540	10285	10275	10258	10178	10253	10256	10300	10062	10028	10126	10376	11646	16267	36195	53985	80333	85255	88808	89744	90566	91259	89414	89537	90725	88942	90423	89021	87123	87375	86678	87635	87624	87318	86483	84060	84049	84493	82901	82448
B	11	97/21	20088	12853	12105	11965	11941	11704	11400	11491	11215	11372	11268	11236	11344	11169	11209	11146	11154	11281	11215	11062	11076	10969	10928	10967	11131	10924	10986	11151	11108	11128	11091	11115	11170	10938	11054	10864	11004	10892	10929	10982	11071	11071	10969	10874	10990	11052	11052
B	12	97/21 10x dil.	18205	12058	11253	10875	10417	10468	10512	10329	10271	10291	10323	10302	10102	10444	9859	9909	10090	10117	10589	11789	13629	16968	22754	25890	33889	48605	68792	88902	109923	120241	127965	130374	131831	132350	131130	131986	131516	129926	129647	129234	129440	132657	131098	129955	131176	129319	129966
C	1	BH CJD (MM1) 5x10-6	27033	16093	14673	14524	14651	15189	15004	14972	14818	14890	14868	14628	16420	42800	55898	60096	64612	68675	74379	80313	85654	89430	93693	94352	96933	98749	99810	99973	104343	103134	102050	103584	104457	104255	104597	105416	105718	106874	106869	107482	107824	112560	108494	107973	109027	108636	109189
C	2	No Seed	18666	11928	10700	10729	10381	10650	10586	10400	10240	10238	10271	10197	10272	9977	9999	10111	9892	9798	9707	9996	9756	9795	9704	9721	9368	9568	9398	9493	9688	9323	9323	9594	9358	9215	9233	9408	9416	9221	9279	9278	9322	9229	9114	9001	9275	9099	8996
C	3	130/14	19011	12005	10587	10248	9748	10033	9652	9739	9494	9496	9385	9478	9517	9445	9375	9495	9381	9264	9218	9283	9210	9194	9183	9017	8919	8909	8720	9133	9018	9255	9637	9871	10795	11126	14651	28407	44848	58070	77790	99660	126191	140479	147528	157175	164149	165903	166378
C	4	130/14 10x dil.	18495	11652	10801	10883	10356	10351	10269	10198	10213	10391	10232	10110	10090	9918	9733	9898	9924	9784	9787	9956	9925	10220	10596	11350	12706	14138	16098	18873	26835	31685	48546	70907	73585	79095	74592	78650	79179	77327	77669	77325	76269	77932	76624	76467	74514	74948	74950
C	5	16/20	19621	11935	10704	10313	10045	10023	9857	9901	9473	9513	9829	9529	9612	9426	9506	9629	9804	9843	9949	11369	19136	34757	60323	83946	134126	167456	186397	200515	208158	210661	213447	212914	211822	207754	205950	205492	205876	212755	206562	206928	205452	206896	204500	208583	205321	208063	206351
C	6	16/20 10x dil.	18461	11703	10756	10596	10299	10308	10362	10222	10341	10242	10184	10171	10012	9880	10106	10000	9925	9772	9610	9916	10263	16191	24292	60181	101979	115456	127146	124956	122631	124689	114390	120258	123114	123526	120375	120079	120950	118743	124976	125002	122532	125604	122935	123161	126119	124592	124766
C	7	67/20	21606	13653	13965	14023	13862	13828	13877	14248	14029	14347	14464	13801	13857	14133	14248	14576	14240	14134	13934	14227	13847	14406	14340	15189	15521	17029	18746	19620	22503	23932	26025	29324	34187	32415	31880	37611	42116	39725	37191	43023	48000	53869	48357	50938	53116	52160	56851
C	8	67/20 10x dil.	18406	11589	10472	9889	10067	9991	9492	9812	9498	9524	9334	9362	9228	9086	9311	9352	9449	9199	9206	9405	9362	11880	20213	43246	69012	90971	110819	116965	115862	124240	123282	118206	116766	116905	114185	116133	116680	114288	112428	112001	111100	110683	109708	111264	112294	111282	109493
C	9	105/20	20058	12373	11219	11049	11123	10838	10715	10736	10858	10506	10494	10455	10347	10200	10423	10552	10318	10591	10509	10544	11369	13840	25933	47520	61694	72733	89242	102285	121291	139916	167943	194256	205718	220484	236062	260000	260000	259820	250384	247436	260000	247082	260000	260000	260000	250812	259941
C	10	105/20 10x dil.	18450	11656	10763	10541	10454	10299	10294	9910	9974	10101	10117	9821	9887	10142	10691	12034	15645	21138	25845	45429	64730	73681	76682	77930	77666	78633	78958	80940	79971	79214	78087	78501	77795	77062	77158	77241	77743	76424	75242	75258	75715	75462	73897	74191	73747	73274	72190
C	11	97/21	20435	12752	12089	11638	11675	11619	11331	11183	11146	10975	11127	11012	11000	11023	10946	10923	10951	11159	10897	10991	11034	11339	11750	13141	15288	22866	52725	91740	111676	137730	160540	178942	189441	196395	208899	227454	220368	228547	226628	225663	237965	232276	231068	244097	236210	237290	246297
C	12	97/21 10x dil.	18474	11981	11214	10684	10470	10438	10150	10188	10327	10147	10052	10356	9959	10131	10371	10085	10210	10991	12481	17552	32908	57600	86844	111208	120553	125655	129948	132460	134112	132844	131761	133971	134738	133858	132815	135608	135532	133157	132555	131666	132122	132000	131170	129838	130991	131568	129062
D	1	BH CJD (MM1) 5x10-6	27666	15994	14567	14862	14655	14903	19473	57985	68956	75923	81311	88206	95254	102517	106470	109274	112708	113055	114374	115467	117829	116892	118523	119166	119553	118189	120252	119403	125503	120341	120929	120433	121263	121215	120544	120744	122069	122101	121959	122203	122102	127329	121236	121719	123232	122051	122502
D	2	No Seed	18266	11847	10702	10912	10791	10862	10359	10699	10669	10216	10015	10134	10325	10156	10189	9969	10127	9968	9874	9722	9647	9580	9492	9638	9617	9504	9695	9438	9463	9406	9543	9232	9187	9403	9129	9258	9269	9228	8977	8920	9203	9059	8939	8984	8958	9109	8966
D	3	130/14	19331	11903	10401	10123	10047	9865	9696	9741	9800	9619	9631	9395	9526	9478	9344	9525	9301	9209	9466	9465	9386	9231	9221	9436	9111	9143	9378	9269	9337	9131	8900	8781	9011	9026	8997	8887	9558	12845	25652	53038	97197	126539	147031	163694	171054	173438	173552
D	4	130/14 10x dil.	19006	12082	10656	10668	10644	10526	10302	10378	10568	10190	9935	10312	10097	10037	10056	10040	9802	10023	9741	9820	9635	9544	9900	9733	10080	10540	11406	13170	18367	41077	64795	82652	84409	86958	80316	72232	76387	74560	77039	73914	74500	76103	73394	74533	74222	73159	74904
D	5	16/20	19978	12282	11022	10578	10346	9967	9977	9942	10130	10139	9955	9816	9701	9747	9563	9876	9749	9739	11408	17480	40574	56227	102771	140844	174448	189957	200565	202820	207453	211279	210588	212205	212814	211985	210782	213699	204765	203850	202207	209120	200277	204812	199503	203747	200042	199503	207048
D	6	16/20 10x dil.	18300	11966	11066	10846	10909	10572	10471	10618	10747	10920	10699	10447	10455	10369	10528	10531	10341	10380	10172	10608	11411	14205	35205	96011	103500	93165	97303	97961	99809	97521	97063	101501	99522	98649	95707	96272	99294	97075	96743	98093	97472	95400	95558	95191	96225	94460	93786
D	7	67/20	21867	14092	13773	13753	13601	13601	13967	14154	14037	14272	14114	13809	13866	13861	14033	14140	14154	14256	14528	14682	15229	15953	16317	17644	19347	24012	27462	31198	51069	58707	62064	49671	61008	57295	59681	70273	73175	76963	71355	72587	71432	81049	82709	84555	86219	87109	88002
D	8	67/20 10x dil.	18785	11886	10362	10306	10010	9816	9742	10002	9744	9758	9586	9786	9584	9509	10105	12390	25573	70961	102869	129318	151858	157274	160171	170927	169630	166658	165212	165023	169906	160604	159916	158535	153889	152523	149155	149813	153327	154530	154926	156556	155823	160520	154785	155183	156734	155458	153836
D	9	105/20	20132	12199	10975	10652	10829	10451	10439	10487	10443	10071	10313	10055	10077	10037	10096	10127	9915	10269	10142	10147	9927	9998	9796	10180	10100	10196	9784	10120	10321	10424	10873	17540	33303	47361	65806	99191	132873	149454	171014	197268	197706	208674	217139	214068	215941	220743	217616
D	10	105/20 10x dil.	18296	11682	10494	10351	10483	10151	10256	10205	10151	9844	10048	10218	10056	11040	13768	15136	21017	29202	41801	61845	74903	79056	81520	85796	84311	85159	85967	87032	87283	84966	85226	86347	85947	86234	84561	85005	86645	85332	85359	86532	85807	82941	80874	80561	80170	80876	77929
D	11	97/21	19824	12776	12107	11800	11477	11573	11268	11444	11319	11419	11251	11169	11157	11096	10980	11179	11188	11238	10999	11008	11074	11042	11068	11172	11100	11243	12557	16770	21441	31645	47959	73437	102808	131577	165603	197149	214457	222560	227795	236235	250785	248185	254423	259649	260000	259457	260000
D	12	97/21 10x dil.	18488	11585	10566	10680	10492	10173	10414	10207	10126	10397	10312	9988	10014	10204	10762	12190	17737	31660	57283	87731	114200	125054	129737	136716	133760	134186	135480	137240	134897	134419	134047	134723	133432	134785	131242	134001	132955	132976	132688	132205	131678	131183	129983	131193	131005	129882	128793
E	1	No Seed	17880	11933	10520	10633	10706	10686	10424	10312	10507	10389	10188	10173	9882	10073	9835	9961	9975	9924	9785	9912	9787	9707	9764	9505	9671	9244	9546	9289	9293	9592	9322	9204	9434	9329	9402	9228	8922	9104	9371	9264	9164	9162	9154	9240	9270	9132	9103
E	2	No Seed	17834	11649	10763	10564	10635	10471	10461	10421	10519	10113	10386	9937	10213	10049	9942	10002	9938	9706	9709	9719	9768	9575	9847	9613	9535	9592	9515	9386	9350	9394	9516	9110	9369	9305	9323	9326	9316	9411	9273	9056	9147	9258	9035	9076	9396	9024	9120
E	3	ante-mortem CSF no. 17	20528	12676	11231	11013	10825	10791	10577	10438	10636	10304	10272	10064	10285	10029	9993	10053	9919	9689	9717	9750	9738	9646	9755	9520	9292	9393	9624	9166	9445	9272	9361	9091	9079	9092	8805	8791	8891	8907	8996	9092	9028	8777	8820	8879	8868	8558	8658
E	4	ante-mortem CSF no. 17 10x dil.	18374	12195	11108	11052	10900	10472	10439	10629	10403	10395	10546	10349	10307	10225	9988	10607	10242	9993	9863	9924	9983	9759	10061	9887	9872	9830	9996	9787	9909	9740	9860	10285	10461	11299	12178	14050	16198	20219	28035	67399	79948	80115	81792	82616	82113	81382	83293
E	5	No Seed	18205	12779	11454	11585	11647	11353	11396	11776	11882	11574	11516	11893	11880	11613	12089	12014	12094	11529	11630	11355	11786	11626	11585	11756	11584	11469	12043	11602	11578	11373	11723	11713	12117	11703	11423	11619	11631	11803	11820	11692	11523	11201	11635	11248	11262	11433	11480
E	6	No Seed	18220	12384	11237	11533	11338	11508	11596	12181	11922	12306	12173	12074	12439	12070	11920	12695	12415	11604	12043	11881	11782	11687	11481	11883	11808	11838	12290	11646	11585	11870	11738	11985	11583	11750	11509	11834	11768	11521	11462	11869	11377	11272	11510	11567	11492	11770	11636
E	7	No Seed	18345	12353	11374	11471	11550	11528	11450	11700	11312	11713	11746	11518	11705	11432	12166	12067	11872	11956	12172	11786	12274	12063	11952	12006	12198	12119	12163	11521	11969	11620	11678	12430	11516	11651	11637	11717	11745	11643	11720	11989	11454	11392	11674	11391	11579	11508	11403
E	8	No Seed	18400	12225	11235	11510	11536	11372	11450	11636	11562	11660	11608	11601	11680	11434	11552	11650	12200	11666	12015	11752	11672	11930	11813	12093	11846	12007	12111	11853	12036	11481	11856	12521	11918	11637	11820	11754	11757	11919	11718	12080	11311	11446	11582	11381	11588	11611	11393
E	9	No Seed	18328	12523	11315	11482	11691	11500	11710	11594	11655	11947	12300	12057	11986	11728	11952	11557	11682	12038	11767	12126	11886	11907	11636	11627	11559	11959	12138	12265	12319	12134	12208	12099	11612	12007	11969	11943	12167	11531	11547	11797	11669	11626	11424	11428	11513	11599	11310
E	10	No Seed	18005	12222	11164	11348	11511	11293	11246	11569	11208	11351	11235	11352	11510	11870	11683	12245	11786	12090	12162	11823	11956	12075	11780	11737	11671	11723	11637	11987	11295	11539	11561	11571	11321	11615	11257	10999	11780	11486	11440	11609	11347	11510	11247	11166	11204	10773	11025
E	11	No Seed	17969	12070	11085	11289	11455	11512	11778	11536	11552	11525	11742	11606	11303	11641	11651	11874	11588	12093	12225	12030	11635	12428	11887	12252	11926	12063	12104	12267	11819	12023	12161	11924	11919	12096	11676	11761	11982	11627	11679	11560	11553	11580	11268	11585	11619	11750	11590
E	12	No Seed	18222	12361	11372	11728	11842	11756	12072	11883	11671	11657	11825	12035	12202	12146	12211	11913	12242	12783	12574	12512	12120	12868	12647	12901	12178	12472	12752	12858	12697	12653	12928	12710	12823	12505	12344	12252	12534	12525	12263	12472	12788	12578	12601	12322	12493	12512	12137
F	1	No Seed	17746	11431	10497	10680	10780	10452	10375	10549	10572	10313	10141	10085	10342	10158	10192	10195	10074	9694	9802	9956	9868	9707	9823	9817	9495	9786	9303	9415	9659	9644	9466	9402	9622	9613	9529	9199	9512	9389	9296	9269	9405	9271	9191	8855	9064	9101	9154
F	2	No Seed	17795	11678	10531	10481	10410	10300	10277	10528	10443	10059	10423	10296	10189	10066	9823	9844	10103	9881	9757	9926	9980	9895	9915	9830	9872	9803	9840	9875	9954	9928	9807	9966	9741	9810	9922	9673	9791	9798	9869	9454	9659	9768	9575	9397	9701	9453	9657
F	3	ante-mortem CSF no. 17	20544	12764	11200	11062	10925	10539	10503	10872	10546	10356	10474	10284	10330	9920	10086	9840	9997	9738	9368	9554	9518	9228	9295	9215	9033	8921	8907	8627	8733	8441	8453	8390	8331	8416	8471	8171	8140	8243	8804	9166	10408	13066	16012	26875	41796	57299	85252
F	4	ante-mortem CSF no. 17 10x dil.	18060	11963	10806	10736	10543	10622	10484	10447	10300	10276	10491	10342	10258	10105	10052	10218	10204	10061	9842	9976	10183	9932	9825	9825	9906	10211	10406	10282	11087	11379	11776	12357	13731	15393	17479	24422	63194	67718	67925	69641	71061	72430	72456	71604	73077	72738	72513
F	5	No Seed	18115	12576	11475	11545	11494	11336	11479	11270	11517	11849	11860	11571	12069	11295	11998	11580	11701	11513	11799	12099	11635	11738	12035	12060	11712	11801	12533	11982	12426	11540	12113	12083	11993	11837	11756	11912	11710	11660	11847	11905	11966	12138	11874	11755	11852	11809	12165
F	6	No Seed	18189	12376	11257	11307	11389	11186	11455	11726	11481	11935	11760	11886	11873	11864	11779	12283	11999	11965	11682	11928	11574	11281	11582	12017	11853	11815	12200	11614	11583	11220	11242	11620	11441	11677	11742	11193	11546	11320	11345	11292	11147	11281	11287	11274	11128	11637	11330
F	7	No Seed	18197	12381	11418	11436	11207	11315	11149	11661	11554	11376	11662	11459	11781	11442	11904	11876	12362	12003	11802	12014	11931	11963	11479	12111	11926	12062	12111	11856	11961	11471	11897	11914	11605	11910	11602	11965	11586	11853	11297	11629	11599	11386	11599	11291	11175	11445	11581
F	8	No Seed	18022	12213	11172	11746	11921	11618	11511	11577	11835	11570	11726	11692	11623	11807	12242	12473	11940	12350	11760	12193	11791	12172	11893	11667	12003	11929	12014	11656	11752	11443	11572	11782	11966	11676	11478	11510	11668	12136	11655	11736	11439	11367	11695	11729	11561	11959	11599
F	9	No Seed	18259	12299	11333	11649	11623	11425	11540	11561	11657	11816	12047	11745	11841	11673	11764	12035	11682	12148	12238	12383	11944	11979	11806	11766	11658	11466	11763	12051	12011	12153	11948	12043	11637	11723	11385	11620	11861	11549	11807	11687	11553	11574	11440	11580	11705	12009	11708
F	10	No Seed	18052	12308	11290	11582	11788	11457	11606	11350	11621	11168	12119	11546	11810	11807	11915	12273	12545	12553	12280	12425	11906	12304	12125	12310	12229	11913	11914	12374	12279	12183	12125	12065	11697	12094	11831	11947	12075	11778	11861	11721	11704	11470	11518	11707	11562	11743	11457
F	11	No Seed	17913	11825	11195	11422	11417	11580	11372	11321	11655	11462	11510	11450	11166	11911	12275	11782	11852	12212	12293	12302	12200	12155	12314	12523	12128	12190	11732	12168	11826	11843	11991	12181	11752	12135	11989	11897	12024	11854	11801	11844	11894	11677	11633	11620	11596	12093	11720
F	12	No Seed	17907	12236	11559	11620	11623	11686	12170	12035	11647	11846	11818	11709	11999	11681	11836	11862	12090	12710	12594	12425	12723	12792	12692	12717	12538	12938	12761	13036	12566	12785	12435	12478	12384	12593	12412	12484	12657	12435	12694	12435	12443	12493	12269	12407	12373	12634	12285
G	1	No Seed	17509	11912	10831	10657	10517	10612	10732	10635	10541	10371	10393	10395	10277	10092	10155	10090	9991	10003	9730	9801	9853	9701	9813	10013	9615	9551	9552	9591	9676	9451	9580	9523	9423	9329	9376	9397	9291	9304	9572	9229	9159	9183	9121	9272	9192	9120	9018
G	2	No Seed	17893	12116	10793	10679	10722	10691	10845	10565	10969	10489	10756	10282	10569	10371	10448	10589	10290	10287	10554	10664	10359	10387	10320	10161	9977	10167	10294	10175	10308	9901	10328	10086	9953	9887	10020	9961	9837	9966	9810	9804	9713	9846	9680	9714	9503	9514	9558
G	3	ante-mortem CSF no. 17	20048	12473	10850	10920	10898	10697	10410	10238	10855	10368	10449	9998	10252	10106	9905	9906	9924	9717	9811	9866	9547	9598	9453	9632	9379	9257	9644	9071	9421	9257	9079	9177	8981	9122	9055	8768	9034	9037	9043	9164	8984	8821	8841	8616	8681	9004	8739
G	4	ante-mortem CSF no. 17 10x dil.	18320	12012	11158	10888	10839	10774	10599	10620	10964	10540	10564	10824	10189	10425	10338	10517	10260	10297	10452	10301	10493	9850	10070	10156	10160	10190	10514	9936	10223	9769	10046	10256	16042	28932	65117	67862	66442	67190	68021	69881	69154	71033	69924	68982	70504	69521	70875
G	5	No Seed	18339	12323	11432	11195	11573	11614	11521	11489	12032	11588	12024	12165	11938	11734	12232	11917	12431	12119	12265	12144	11890	11435	11807	12056	12189	12237	11883	11239	11761	11394	11371	11705	11593	11437	11561	11550	11594	11588	11649	11571	11544	11366	11405	11724	11506	11679	11723
G	6	No Seed	18007	12247	11400	11425	11622	11517	11514	11289	11818	11769	11612	11831	12213	11536	11669	11711	12052	12097	11673	12149	11641	11831	12131	11873	12172	11760	12444	11862	11787	11852	11933	12108	11800	11882	11786	11755	11503	11862	11659	11865	11677	11664	11576	11813	11539	11812	11548
G	7	No Seed	17967	12275	11375	11502	11529	11617	11440	11875	11900	11540	11623	11448	11729	11968	12202	12417	12485	12442	12463	12562	12370	12169	12198	12317	11970	11758	12466	12207	11978	11868	11924	12344	11856	11876	12034	11754	11649	11978	11811	12049	11882	11844	11724	11939	11867	11632	11463
G	8	No Seed	17558	12093	11106	11270	11413	11613	11302	11551	11676	11614	11601	11607	11786	11123	11625	11599	12058	11454	11863	11988	11900	11902	11763	12387	12207	12139	12237	11936	11839	11781	12169	12393	11911	11851	11849	11898	11698	12096	11817	11971	11619	11713	11810	11782	11606	12127	11816
G	9	No Seed	17773	12128	11245	11452	11547	11339	11507	11533	11484	11554	11883	11462	11654	11819	11973	11948	12087	11929	11788	11876	11552	11687	11353	11872	11756	11844	11805	11744	11785	11477	12009	12039	11514	12027	12358	12322	11997	11724	11916	12033	11739	11955	11604	12007	11814	11753	12366
G	10	No Seed	18093	12086	11298	11215	11586	11715	11598	11532	11667	11781	11924	11450	11344	11901	11874	11946	11840	11720	11814	12223	11725	11935	11412	11778	11800	12130	11349	11468	11687	11639	11345	11647	11313	11529	11494	11710	11590	11289	11594	11399	11379	11195	11202	11177	11471	11269	11445
G	11	No Seed	17970	12256	11479	11660	11757	11836	12112	11981	11747	11994	12189	11797	11833	11991	12545	12166	12256	12228	11984	12374	12132	12306	12060	12029	11914	11909	11945	12019	12103	12002	11994	11525	11802	12518	12151	12077	12055	11705	11619	11582	11596	12129	11719	12112	11682	12111	12032
G	12	No Seed	17942	12248	11567	11714	11708	11406	11531	11805	12022	11777	12347	12703	11799	11999	12542	12072	12418	12421	12384	12678	12582	12657	12539	12620	12331	12607	12593	13108	13047	12858	12633	12654	12433	12728	12431	12471	12348	12513	12334	12319	12458	12321	12423	12254	12290	12435	12109
H	1	No Seed	17269	11438	10537	10441	10374	10657	10534	10662	10387	10374	10642	10238	10222	10489	10340	10335	10314	10073	9805	10070	10161	9911	9927	9958	10004	9880	9937	9687	9837	9699	9580	9889	9783	9634	9602	9615	9527	9491	9569	9345	9580	9352	9438	9373	9592	9749	9368
H	2	No Seed	17705	11338	10185	10179	10233	10504	10295	10374	10424	10127	10277	10203	10084	10012	9764	9962	9740	9774	9733	9821	10035	9392	9693	9594	9520	9665	9432	9465	9426	9526	9316	9326	9275	9125	9077	9252	9360	9262	9243	9167	9283	9070	9161	9055	9096	9130	9173
H	3	ante-mortem CSF no. 17	19921	12725	11278	10878	10874	10848	10693	10643	10932	10329	10728	10639	10435	10687	10604	9865	10007	10288	10050	9628	9608	9500	9229	9184	9142	8986	9021	9132	8826	8725	8513	8861	8339	8633	8353	8424	8381	8336	8245	8455	8351	8077	7993	7830	8123	8121	8157
H	4	ante-mortem CSF no. 17 10x dil.	17940	11598	11052	10784	10860	10857	10798	10629	10716	10454	10533	10647	10187	10162	10348	10156	10078	10144	10044	10297	10124	10027	10174	10221	10044	10270	9976	10110	10071	10018	10084	10185	10152	9931	10146	9929	9936	9877	9734	9803	10010	9416	9644	9645	9787	9881	9972
H	5	No Seed	17386	12145	10940	11289	11323	11278	10966	10957	11574	11802	11273	11187	11612	11366	11850	11765	11483	11952	12056	11537	11457	11175	11469	11513	11325	11386	11422	11393	11783	11531	11110	11289	11219	11600	11779	11426	11311	11061	11480	11718	11652	11385	11848	11260	11867	11689	11645
H	6	No Seed	17363	12366	11213	11199	11297	11574	11560	11361	11855	11482	11477	11790	11829	11651	12060	11728	12307	12056	12064	12099	11869	11654	11600	11907	11980	11860	12071	11579	12004	11466	11606	12104	11870	12210	12179	11926	12071	11977	11922	12359	12175	11848	11938	12047	11855	12133	11977
H	7	No Seed	17294	11900	11373	11154	11277	11335	11430	11813	11615	11763	11787	12047	12113	11713	11574	11592	11576	11868	11994	11850	11541	11725	11719	11692	11365	11549	11156	11600	12189	11626	11329	11948	11616	12079	12123	12144	12007	11711	11897	12106	11778	11775	11642	11691	11506	11453	11524
H	8	No Seed	17554	11963	11021	11265	11420	11464	11156	11305	11369	11868	11366	11495	11754	11809	11927	11442	12303	11470	11961	11832	11790	11977	11812	12370	11890	12153	11587	11689	11900	11474	11912	12109	11613	12050	12228	11704	11754	11735	11545	11592	11644	11845	11557	11814	11372	11310	11170
H	9	No Seed	17902	12091	11480	11302	11301	11264	11278	11785	11436	11780	11695	11598	11630	11904	11698	12191	11629	11986	12002	12262	12042	12440	12078	12413	12029	12144	12202	12041	12292	12081	12035	12189	11824	12101	12385	12513	12010	12118	11924	12215	11766	12070	11778	12063	11842	12065	11783
H	10	No Seed	17794	12097	11360	11514	11392	11400	11424	11889	11898	11332	11744	11407	11366	11523	11855	11653	12299	11942	12087	12244	12376	12698	12132	12013	11795	12348	12416	11869	11981	12247	12378	12177	12233	12345	12212	12366	12416	12262	12154	12000	12165	12077	12070	12103	11948	12212	12030
H	11	No Seed	17582	12296	11460	11524	11918	11411	11718	11601	11504	11673	11771	11658	12054	11772	11918	11821	11569	11810	11546	11881	11605	11836	11734	11882	11897	12129	12189	12081	12074	11892	11754	11567	11570	11515	12175	12027	12342	12234	11979	12022	12008	12035	12023	11736	11486	12163	11807
H	12	No Seed	17584	12231	11604	11591	11672	11809	11756	11915	11737	12000	11984	12281	12299	11825	12412	11900	12891	12496	12198	12775	12222	12464	12949	12818	12538	12297	12397	12797	12558	12256	12833	12484	12116	12731	12529	12233	12706	12532	12596	12375	12517	12778	12819	12540	12631	12805	12428
[truncated: 146 more columns]
