# Supplementary material for: Alpha-synuclein seeding activity in postmortem tissues from patients with diffuse and isolated Lewy bodies
Source: Acta Neuropathol Commun. 2026 Jan 7;14:12. doi: 10.1186/s40478-025-02195-6 (PMC12781613; doi:10.1186/s40478-025-02195-6)
Supplement: Supplementary file 2 — Supplementary Material 2 [file 40478_2025_2195_MOESM2_ESM.xlsx]

## Sheet: BH 1x
			0 h	0 h 15 min	0 h 30 min	0 h 45 min	1 h	1 h 15 min	1 h 30 min	1 h 45 min	2 h	2 h 15 min	2 h 30 min	2 h 45 min	3 h	3 h 15 min	3 h 30 min	3 h 45 min	4 h	4 h 15 min	4 h 30 min	4 h 45 min	5 h	5 h 15 min	5 h 30 min	5 h 45 min	6 h	6 h 15 min	6 h 30 min	6 h 45 min	7 h	7 h 15 min	7 h 30 min	7 h 45 min	8 h	8 h 15 min	8 h 30 min	8 h 45 min	9 h	9 h 15 min	9 h 30 min	9 h 45 min	10 h	10 h 15 min	10 h 30 min	10 h 45 min	11 h	11 h 15 min	11 h 30 min
A	1	Positive control 193/12 10-4	16937	15757	16692	15445	16190	17007	16121	17826	17553	16221	17598	17509	17210	15746	16187	17316	16915	16068	16815	16660	19179	16194	16867	15228	16406	16609	16748	17109	16807	16459	16650	16768	16593	14877	16262	16251	15306	15780	16958	16625	16736	16951	17461	16417	15416	15954	16251
A	2	Negative control 92/16 10-4	21165	18288	18571	19832	17291	18399	18534	19630	19491	17222	20343	17674	20624	18378	18756	18097	20506	18816	17464	17732	23531	21394	22031	17487	17896	18351	18053	17443	15315	20579	15677	17064	21670	16101	15975	15735	17887	17047	18636	15363	16610	19500	17419	14350	15550	18477	19081
A	3	39/19 (ALB) 10-1	20459	18567	20545	20391	18302	20980	19340	16364	18920	20132	18828	18561	18106	20426	21428	18984	17572	21213	18623	17801	17459	16246	18551	19565	20968	15313	17113	17136	21852	17111	19210	16296	15634	17615	19491	17577	15611	19790	17301	17521	17276	17783	18500	16507	18673	16504	16454
A	4	39/19 (ALB) 10-2	23276	20897	17442	20512	20776	17702	22969	18856	20779	21631	25526	26307	19356	22167	22378	21078	20168	22079	24755	19339	23343	22350	20871	23987	22973	20458	21091	23161	18046	19940	21731	24568	21500	18803	21690	23261	19088	25353	22575	20080	19121	21990	20070	21423	20739	21252	23097
A	5	39/19 (ALB) 10-3	18856	24101	23124	27933	24600	30493	25825	26285	25307	26918	28788	26932	27072	26728	27127	27281	26392	23673	24391	24294	26880	25098	25247	25024	24323	27640	28604	24970	27598	29634	25981	28382	31081	28830	29347	27691	25316	27482	28791	26732	26225	30080	27773	25826	28890	25989	25932
A	6	39/19 (ALB) 10-4	16445	15248	18148	15496	15792	16163	17534	17271	19510	15939	14360	18672	17580	17632	14679	17435	16175	15631	16110	15199	16374	15235	19356	17042	16784	17780	16360	16402	17837	15732	17427	16182	14730	17556	18476	17328	16306	17625	16881	14186	13930	16832	16311	15753	16997	15682	15914
A	7	39/19 (ALB) 10-5	25497	19959	20239	18534	18846	18178	17979	20676	20205	19965	22251	19965	18853	19353	21304	18166	19342	19434	21274	20044	17085	18852	21285	17121	25067	23280	18196	20029	18501	20361	18636	20048	21608	18025	19794	22879	19418	19137	19763	18416	19501	17629	21466	18925	20258	20318	19274
A	8	39/19 (ALB) 10-6	21211	19640	19401	20078	23801	20466	18144	33875	17646	17991	20481	18129	26503	24079	23881	20493	21512	22614	25474	23535	21544	27680	22482	22010	21335	17792	21579	21860	26404	18830	19049	20355	25445	23942	24334	22139	24142	21390	26658	21020	19120	18911	20270	19202	21496	19597	24482
A	9	39/19 (ALB) 10-7	19526	15472	18415	19504	16303	17293	18193	16687	17226	18058	16218	15285	19051	17023	16570	16451	15183	13921	18388	14842	18248	18757	17027	17988	15683	16430	17968	15583	15544	15040	16028	15748	16852	15185	15090	16089	16892	15738	15535	16883	16169	15884	16788	18273	16865	16423	16874
A	10	84/21 (DLB III5) 10-1	17384	16973	15949	15499	15302	18474	15926	16839	16202	17284	16186	16575	16456	16598	16757	15933	16939	17299	17520	14485	18003	17777	20812	16344	15448	18490	23068	17449	17452	18341	16167	14523	18261	18779	18744	17986	15175	17800	15656	17023	18748	17187	16848	17708	18428	15892	20044
A	11	84/21 (DLB III5) 10-2	16511	16496	13618	14967	14439	15254	15863	15447	15882	14728	15264	15460	14255	16119	13847	14272	16241	16234	16514	14706	15189	15706	14803	13062	16847	14264	16437	13971	14751	14733	13728	14007	13199	16858	12966	14528	14122	14630	13926	13867	15249	14264	14548	13365	14168	14741	16091
A	12	84/21 (DLB III5) 10-3	16811	17168	14189	15535	14908	14776	15167	15387	15423	15616	16056	15030	15191	14899	14622	15834	15090	14847	14348	14497	14231	14774	15763	18519	15588	13711	16494	15817	14963	15140	14435	15279	14468	16437	15424	13867	14408	13583	14685	17960	15087	13918	15464	14037	13727	13157	14113
B	1	Positive control 193/12 10-4	19876	15763	16375	15172	14694	15355	16356	16040	15717	14798	14185	15460	15582	15607	16970	16521	17153	15865	16358	17518	17303	15827	16270	14568	16090	14973	15123	15949	14929	17077	16572	14693	15087	15945	15065	15544	13805	15888	15339	14085	14318	16052	14433	13893	14568	13871	15231
B	2	Negative control 92/16 10-4	18983	15720	16383	15981	15053	16974	16924	15229	15642	16542	17527	14877	15028	16435	14589	16741	17005	14498	14917	17744	15456	16333	13943	14788	13914	15734	16282	17629	15588	14016	14910	16325	15473	15454	17103	13282	15599	14023	14370	18107	14232	14672	14201	14665	14662	13526	13104
B	3	39/19 (ALB) 10-1	16766	16251	16322	14354	16005	16902	15840	16491	15420	15467	16659	15194	14733	15447	15966	16051	14729	14778	15870	15474	15322	14450	14595	14229	14318	15632	14901	14815	15566	14767	14230	14288	15146	14901	14799	15183	14039	15330	15661	14172	13960	13224	14562	14359	14653	14573	14790
B	4	39/19 (ALB) 10-2	15572	15330	14809	13697	13810	16952	14655	16885	16173	16140	14554	15731	15386	13554	13699	14733	15898	15791	13840	14393	13862	14944	15999	13862	15555	16618	15673	14980	14565	14033	16556	15826	14634	13638	14736	14826	14643	14172	14781	16729	15593	14156	15022	16330	15369	14412	14441
B	5	39/19 (ALB) 10-3	18589	17001	15524	15612	16544	14201	15495	16582	14303	15145	14844	16488	15933	15787	13905	15818	15197	15335	14952	15707	17405	15238	16284	14557	14621	14749	16290	13998	14734	15291	16585	15898	15711	13604	15172	13747	15362	16180	14094	13649	14495	14756	15511	13305	14512	15180	14766
B	6	39/19 (ALB) 10-4	19276	17463	16516	17878	16982	15916	18710	16880	15546	20288	16826	16970	17462	17345	15293	15606	16208	16502	17971	16124	17568	18380	16111	16174	14858	15667	17369	16108	15485	15732	15924	15095	14821	15981	16021	16168	15476	19354	15420	17036	16289	15367	15415	17015	16016	17765	16137
B	7	39/19 (ALB) 10-5	19539	18615	18501	16640	15662	17403	15296	14810	15992	17829	16198	17011	15261	16522	17182	17826	16017	14401	14886	15299	17579	15099	17425	13864	15698	14342	14783	14917	14318	15274	15508	15880	15874	15332	14976	15788	14255	16200	12607	14373	15309	17415	14897	13406	17281	14019	15053
B	8	39/19 (ALB) 10-6	23062	19342	15293	14968	16604	17271	17704	17388	15234	15818	13638	17243	16386	14744	13492	15748	15797	14998	16727	14481	17228	16860	16287	15053	14009	15090	15987	13911	13794	15999	14499	15681	16530	16234	16418	14270	14731	16190	14516	13657	14786	13529	15337	14791	12992	12694	14464
B	9	39/19 (ALB) 10-7	20639	16062	15047	15242	13797	16556	14903	13132	13960	13892	13701	15039	13727	13534	13038	14444	12831	15048	14663	14436	15296	13573	13932	14278	13529	13315	14403	13297	14295	13170	13761	13033	14330	14063	13570	13906	12846	13215	12415	12658	13481	12572	13365	13804	13107	15484	15758
B	10	84/21 (DLB III5) 10-1	21835	16389	15232	17234	16893	16061	18949	17091	18482	19556	18512	15243	18176	16530	15668	16727	16716	17991	17683	14738	16469	18431	17210	16349	18697	17692	15984	15947	19178	16710	18073	17327	17734	18554	17537	17459	17700	16771	15679	17295	16284	19144	16473	15940	16426	16700	14713
B	11	84/21 (DLB III5) 10-2	17064	14494	15000	16967	14290	16567	15422	13221	15833	16438	15669	14482	16949	20097	16070	14929	17075	14032	15523	15366	18543	14936	18986	16139	15722	17661	17233	14983	17782	15612	15366	15172	16569	14340	15266	17618	14920	16397	16226	13764	16355	13577	13327	14816	17992	13920	17430
B	12	84/21 (DLB III5) 10-3	18276	15767	18174	16437	16710	14782	15548	16626	15954	19193	15992	17858	16132	18104	18642	14872	14975	17363	14170	17405	15903	17605	16738	14963	15372	15966	15754	16965	15375	19559	16623	16788	15451	15376	16640	17458	16877	13757	14527	14901	15300	15108	14930	15749	16313	15465	17114
C	1	Positive control 193/12 10-4	17100	15318	15237	16454	16486	16931	16624	15513	15857	17046	14942	15262	15847	16733	16436	16913	16769	14683	17090	15651	17716	16618	17182	16577	16884	17569	14352	17076	17468	16615	15567	17245	17806	17446	16714	14693	14936	17498	17121	14377	18210	15102	15706	17325	16676	16205	16229
C	2	Negative control 92/16 10-4	18783	17015	20253	16598	15170	17207	16604	19774	16200	17980	18379	16312	17454	15977	20288	18720	17073	18174	21152	17302	17853	16312	18085	15439	16130	18941	17856	17741	19000	17819	16200	15618	14393	15545	16798	19299	13866	17313	17331	20242	18904	16838	15608	15419	16835	15475	15488
C	3	39/19 (ALB) 10-1	18274	15116	15925	14764	15150	15949	16917	18228	18563	15479	15622	13477	18739	16162	17076	17677	15830	15350	17156	17458	16765	17319	17064	16547	17398	15086	17001	17125	14613	15873	14549	18046	17583	17665	17013	13516	16143	14511	18132	17247	17755	16338	15287	14983	15989	15000	14571
C	4	39/19 (ALB) 10-2	18019	15747	16072	15693	14973	13826	18122	13320	15463	13660	14789	15854	16055	13900	15275	15229	13115	14772	13833	13157	12608	13623	16488	12858	13848	14399	14606	13972	14392	13938	13128	15058	14269	14598	12991	14631	13798	13886	14450	15354	13802	15149	13250	14400	14780	13014	13009
C	5	39/19 (ALB) 10-3	16912	15817	17259	16419	16371	15519	15298	15217	17920	15454	14421	16931	16425	16571	15802	16560	16522	13894	14833	14692	15341	16625	14828	15690	15924	15549	15723	15939	14907	16012	15811	16916	17236	16737	17629	16873	15597	12600	15114	15723	16847	14612	16518	15970	15313	16053	16053
C	6	39/19 (ALB) 10-4	16741	18419	16144	16279	15414	15460	16815	16215	15731	15501	15855	16226	15910	16970	14716	15397	13746	14070	15354	13870	15100	15762	15700	15144	13759	14344	16616	16322	16168	15630	15159	14057	16078	14570	15436	16753	16060	16062	16037	17485	15737	14838	15720	16548	15086	16554	15359
C	7	39/19 (ALB) 10-5	17862	17541	16640	16235	13840	14891	15400	16780	17494	15490	15375	17219	15688	17885	14490	15363	15635	15393	14884	17273	14976	14269	15213	13101	13741	14622	14339	14715	14823	14472	14264	15934	14710	15072	14966	15666	13529	13973	14497	14594	14993	15003	15134	13720	15329	15872	14255
C	8	39/19 (ALB) 10-6	18731	18630	19747	16489	16803	17734	17670	16243	15782	15472	17408	15594	19131	16397	15607	15186	16507	17342	18868	16493	16347	16635	13369	16506	16267	16539	14179	18580	15534	15480	13855	13903	16941	15317	15933	16344	17711	18089	17656	14845	16793	15580	16068	15939	17537	15773	15633
C	9	39/19 (ALB) 10-7	16926	14452	16000	15313	14715	15786	14739	14915	14792	14597	15408	15127	14140	13652	14358	13035	13603	14559	14781	13240	14997	13350	14739	13450	14778	14052	14705	13956	13042	14199	13893	11952	13161	12898	14417	12643	13676	14646	14350	13921	13116	13863	14450	13314	12744	12991	11823
C	10	84/21 (DLB III5) 10-1	20688	17161	14892	15477	14608	17224	14503	16333	14428	15181	17380	15567	17741	14701	17585	14300	14351	15461	13616	15826	16633	17373	16467	18540	15292	15484	15429	14488	14876	14650	16111	14090	16653	15413	15166	15990	14523	15671	17358	14574	16106	14246	13658	16554	14160	15077	15089
C	11	84/21 (DLB III5) 10-2	17276	13714	13312	14266	12489	13336	12546	13425	12598	13454	12614	12139	12388	14248	11733	13403	15124	11686	13267	12302	12980	12795	11979	12707	13576	12377	14111	11982	14120	12216	14553	12627	11729	13678	12635	12402	12745	11887	12944	12648	12351	11642	14237	11839	12921	12019	11172
C	12	84/21 (DLB III5) 10-3	18410	16579	16120	15145	15300	14186	13229	12329	12758	12697	13354	12516	12810	14260	12491	12681	12867	12192	13297	13265	13016	13095	12875	13958	13444	12886	13962	12092	13648	12919	13632	13153	13039	13415	12522	12512	13189	13446	12432	11874	11670	13632	11353	12210	11776	11611	14523
D	1	Positive control 193/12 10-4	21008	15832	15379	15909	15896	16210	14984	15338	14330	14978	13632	15861	15158	16649	14061	15306	13713	14306	14266	12975	14946	12839	14628	13846	14634	13169	14496	14975	14535	14566	13709	15436	14308	15034	13753	13574	15122	13709	16527	15842	14421	14271	15067	13595	13875	16461	14276
D	2	Negative control 92/16 10-4	18573	18962	17369	14734	16999	15603	15134	18103	17555	18252	15652	19614	17294	16850	14260	18689	16441	18943	17661	16483	16516	15215	17113	17017	19911	14827	14298	17845	16526	17149	16872	19208	15879	17112	18628	15141	16408	17330	14751	16149	18642	18406	14909	17302	17169	16949	17148
D	3	39/19 (ALB) 10-1	19316	15673	15536	16866	14402	15348	16133	15295	15738	15895	15915	16389	15009	15680	15594	15170	15667	16778	16441	15684	14686	15249	15100	16026	16916	17664	16526	16155	15393	14674	17056	15810	14294	14637	16479	14240	16465	14841	15433	14141	15819	14448	16904	14557	16887	14324	14805
D	4	39/19 (ALB) 10-2	17881	17028	14821	15015	14859	14237	15381	15720	14560	12704	13500	15268	13401	13882	14116	14444	13997	12436	15336	13847	14621	14756	12423	13455	14877	13375	13557	12737	12791	12304	13583	12696	11913	13734	14907	13032	13252	14312	13754	14654	13003	12404	13442	13695	13571	14500	13435
D	5	39/19 (ALB) 10-3	16824	14949	14395	14841	14517	15253	14618	15772	14100	13758	13132	13058	14541	13524	14570	13666	13710	13513	13608	13148	15461	12623	12772	12821	12690	13747	13418	12890	13276	13867	12893	13299	11977	14258	12801	12398	12941	13502	13327	12972	12207	13063	13734	14587	14189	13850	12371
D	6	39/19 (ALB) 10-4	18664	16786	14701	16069	14172	14333	14157	14174	13549	15177	15185	14956	14998	15317	14778	15695	14180	13332	15646	14290	13900	16150	13518	14583	14987	15122	15683	13659	14504	14229	13380	15646	15307	14498	15028	14383	16393	14853	15726	16240	17126	14551	14639	13981	14716	15488	15203
D	7	39/19 (ALB) 10-5	20668	17119	18276	16829	14849	15764	12759	15240	20161	15703	16425	16359	13468	14775	16352	13353	15093	17358	16547	15992	18989	17589	15528	14609	14209	17575	14258	14925	16693	16726	13983	15366	13663	16381	16222	16215	16410	16714	15858	16599	17142	16854	14434	17822	12895	17099	14730
D	8	39/19 (ALB) 10-6	21447	17381	15821	17371	15545	16572	16476	15907	14831	15188	14202	17224	17050	14902	14381	15947	14786	15501	16654	16219	14697	14235	17069	15961	17022	16175	14475	15989	14989	16727	17227	17100	16346	14687	16230	16883	17473	17464	16800	15010	17949	15369	15814	14167	14497	14281	17686
D	9	39/19 (ALB) 10-7	17001	15623	15099	15086	12940	14319	12452	12615	14787	14607	12925	12155	11851	11925	13090	12900	12714	13171	13994	13910	12321	13652	13034	14660	14328	15336	13099	13642	12175	14596	12233	13918	13847	12953	14234	12876	15469	13130	11608	13957	13647	13864	12192	14997	12718	13300	13672
D	10	84/21 (DLB III5) 10-1	20934	16726	14553	13585	16501	14396	14527	15665	15236	15925	15237	14532	16212	13580	14896	14744	14554	15945	14196	14696	15889	18761	17012	14671	15709	17889	13693	13884	16191	15289	14225	13720	16423	16131	17397	15823	18198	15473	14614	15048	13683	16220	16149	14636	15329	13986	14216
D	11	84/21 (DLB III5) 10-2	19478	14769	12110	12422	14968	14133	14105	12964	14626	13570	15270	16767	14560	15303	11909	14521	13176	15140	16896	14875	15014	13582	14055	15736	14797	12866	14279	13952	12834	13824	13713	14317	14457	14068	13604	15701	13767	18294	15474	12212	15433	11555	14004	12853	12568	12570	14146
D	12	84/21 (DLB III5) 10-3	17695	13372	14290	12772	12368	14523	12397	12274	13304	12125	12751	12274	12545	12481	12691	11584	12357	12481	12218	12737	12382	12684	13411	12205	12881	14882	13543	12029	13334	12290	11853	13626	12339	12342	12128	13176	12668	12745	12251	11697	12202	13070	11616	13354	11827	12206	11706
E	1	Negative control 92/16 10-4	17624	17451	13947	17556	18009	15204	14665	17447	14639	16606	15819	19583	16708	16978	14954	14240	16418	18549	14559	19271	21327	16936	15683	16100	15052	16796	15994	17836	15431	16924	16220	17769	16594	16983	14230	14533	15273	15962	14386	18042	13690	16569	14852	14672	17238	14706	14832
E	2	84/21 (DLB III5) 10-4	17797	15620	14475	12733	13544	13541	15350	16065	14122	15720	14152	16272	14658	16458	13224	13637	14929	15350	13551	15751	13285	14081	12513	13637	13126	13848	13254	13665	14904	14585	16409	14920	15305	12896	14107	15821	11759	14413	12932	14390	14598	14561	15332	14946	15797	14416	12173
E	3	84/21 (DLB III5) 10-5	15494	16440	15333	17785	14295	17200	16032	14783	16145	15906	16684	14938	16120	15791	16944	15326	15553	14961	15929	15959	14554	14516	14418	14542	14258	14188	14933	13261	15417	14767	14312	14711	15441	15289	14669	16596	14522	13382	15003	16046	15019	14398	14828	15499	15894	15568	14269
E	4	84/21 (DLB III5) 10-6	16989	16755	16014	15680	15401	15838	16384	16746	16192	15995	16978	16339	17234	16685	16676	17458	15750	16811	16499	16234	16532	15465	15427	15586	15432	16613	15496	16373	15700	15445	15702	15739	15257	15488	16096	14922	15982	15955	15394	16647	15702	15710	15348	15294	15936	15394	16288
E	5	84/21 (DLB III5) 10-7	19947	15753	15956	17126	14272	15675	16189	16687	15991	14679	15962	14918	15566	14157	15845	13797	14366	14992	15066	14534	13377	14256	15462	13592	16303	16916	16703	16459	17983	15108	13009	13700	15094	13917	15324	15093	15622	14317	14991	14304	13626	13924	15241	14194	13299	13610	14828
E	6	145/20 (ALB) 10-1	21800	20673	21651	21431	21924	18772	20102	20512	20687	16591	23798	18244	20969	18816	17244	17183	21052	20092	19295	20175	21585	24513	21161	19893	16509	20509	19793	18889	18553	18693	18105	14992	19614	21709	19733	17391	18671	20459	18546	18637	16982	18970	17838	20661	19103	19368	16534
E	7	145/20 (ALB) 10-2	20323	16277	15724	14443	15381	15301	15339	15590	16692	15585	13679	16441	15191	15856	15412	15385	14947	16015	18282	16097	15559	17472	16526	14478	14529	15205	16529	15223	17545	14310	15404	14705	18166	17706	13935	15221	18025	18815	15510	14325	13926	13011	14397	15937	16991	14221	15297
E	8	145/20 (ALB) 10-3	18123	16806	17181	16880	15843	14048	15600	14480	16395	13368	14311	12906	13016	15538	13241	14381	13470	14649	15388	15530	14468	13922	13291	15285	13681	15125	15193	16302	13310	13681	14807	13532	16901	14746	16587	15707	13266	12935	13169	14080	13474	14943	12926	13486	13652	13689	16075
E	9	145/20 (ALB) 10-4	22751	18052	20824	16678	19194	21137	15469	16378	15141	17881	17262	17188	16259	17209	16916	19479	18197	14166	15205	14492	17614	14188	21838	18221	18651	19563	14787	21588	16023	13726	14398	16257	16319	15278	17499	16171	15833	13645	20617	15571	15241	17362	17761	20496	16482	14940	15848
E	10	145/20 (ALB) 10-5	19318	15996	16093	15787	12269	13728	14806	12188	17165	13725	14632	14213	14945	15786	16539	15964	15000	14488	14630	14396	17044	15292	12537	12059	14965	12128	13224	14528	15022	13865	13598	15435	14172	13795	12578	12708	12361	14437	13476	14516	12431	12524	11836	11608	13145	11869	12414
E	11	145/20 (ALB) 10-6	17987	16996	14621	14736	16791	14362	14301	15069	13437	14843	17644	12857	14009	13846	12755	14491	16231	15788	14764	12955	13330	15288	14164	13394	15042	12855	15163	15113	13425	13176	13479	13687	15477	13199	11808	15744	12856	14903	13175	13402	15552	14042	12828	13184	14109	13676	13782
E	12	145/20 (ALB) 10-7	17939	15734	13405	13345	13740	14991	13680	12316	15446	13557	12599	12063	12546	12385	14342	11595	14007	11711	12440	14624	13546	12783	14037	12845	11579	12007	13497	13235	12553	12252	12456	12418	12507	12300	12138	11909	14584	12964	12153	12703	11565	12137	12740	13350	12655	12060	12601
F	1	Negative control 92/16 10-4	17466	15576	17121	15980	15883	14961	16401	15255	16642	15797	15621	15252	16880	18372	15021	15033	15502	15417	14319	14298	14449	13359	14078	15167	16394	15403	15987	15992	13695	14812	13653	13849	14039	16382	14647	14253	15561	14141	13996	14379	13934	15345	14685	14651	14666	14439	15006
F	2	84/21 (DLB III5) 10-4	16742	13410	14600	14270	13547	13093	13335	14706	13541	14268	13699	13727	14871	13077	12892	12198	12442	14055	12644	12964	13613	12467	13187	12931	13003	13884	14488	13691	13559	13034	13050	12628	14535	12352	12537	13044	12026	12290	14548	13023	12647	11950	14006	13848	11879	12789	14913
F	3	84/21 (DLB III5) 10-5	16546	16364	14164	13995	14493	12625	13332	13586	14083	13684	14138	15243	13538	12986	12960	14583	14617	12754	12926	13624	13090	12829	14283	12878	12923	13633	15028	12001	12842	13333	13342	12027	13088	13794	13234	11901	12477	13419	12462	12124	13621	13827	12110	13858	12733	12757	13202
F	4	84/21 (DLB III5) 10-6	19772	19097	15839	16665	15747	14829	14357	15337	14670	15293	16638	16144	13444	14285	14660	14766	13930	13743	17038	12778	12943	12145	13438	14163	12979	13024	14051	13141	11949	13132	12409	12053	12249	12048	11916	13015	13979	12610	12416	11923	14445	14388	13247	11770	12087	12162	12916
F	5	84/21 (DLB III5) 10-7	18813	15435	14392	16558	14801	13744	23334	12629	14039	13376	19425	18800	14006	14284	13813	14101	14532	12439	15599	12079	16907	15244	13866	18128	14448	13046	13386	15603	17557	17481	13737	14175	17546	13670	13693	16233	15151	13199	16487	12315	12846	15911	20996	16563	12313	15419	14906
F	6	145/20 (ALB) 10-1	21175	18958	18074	20086	16808	17578	17435	18697	17917	19062	18757	17330	17394	19463	19300	19121	17164	17592	16482	19518	18260	18631	17895	17643	18750	22360	16058	19137	20191	16746	19668	17444	17854	18878	17580	18082	17702	19065	22032	17858	18012	16683	16009	16945	18028	15910	16838
F	7	145/20 (ALB) 10-2	14690	14316	13335	13834	12997	14748	13653	13040	15271	13228	13133	13472	14063	14214	13431	12473	12769	12644	12351	13047	12744	12030	13652	13285	12674	13051	12403	13212	11932	12035	12036	11770	12507	12194	12353	11788	11849	11633	11592	11751	12715	11785	11878	11666	11810	12267	12528
F	8	145/20 (ALB) 10-3	16369	15309	14428	15168	14889	13894	14917	14155	14836	13007	13498	14464	13123	14798	14224	12481	13563	13077	14566	14568	12888	14757	13211	15096	13420	13134	13626	14503	13297	12405	13328	14307	13088	13693	13619	12922	15282	12230	12687	12506	14734	14759	13263	15803	13015	12931	14102
F	9	145/20 (ALB) 10-4	17149	17838	17707	17482	16801	15973	17113	13633	16697	13591	16035	17555	15567	13942	12211	14211	13825	17821	15576	15807	13888	12795	15450	14286	15577	15397	18275	15842	15275	17181	17010	16965	14439	15501	15517	12560	15364	15156	15817	13871	15047	12121	15611	12689	17799	15903	12257
F	10	145/20 (ALB) 10-5	18437	16555	16311	16338	15196	16280	15703	16206	15647	15352	15211	15161	12986	13126	13093	15388	13702	13440	13860	14253	14905	13185	13228	12783	16421	12988	12167	13486	11709	13520	12650	13793	13894	12988	12492	13736	11223	14183	13296	14337	13536	13015	13973	12613	13794	14744	11943
F	11	145/20 (ALB) 10-6	17700	14385	13515	14333	12135	14073	12680	13406	12516	13754	12963	13859	12734	13530	12127	13915	13883	13360	12139	13603	12426	13131	12518	12832	12845	14486	12156	12565	11688	11705	11641	13283	11816	13032	13768	11375	13755	11874	12565	12789	12242	11975	12913	12647	12721	12789	12214
F	12	145/20 (ALB) 10-7	18150	15608	17194	15041	14090	15457	15539	14636	15066	14108	14170	13892	14096	13908	13687	14152	13067	15799	13898	12632	12438	14542	13590	16706	13884	16684	13449	15315	15497	14001	13244	13012	14329	13021	14099	15735	13972	14614	14750	12873	13336	16304	17101	17241	12991	13817	13482
G	1	Negative control 92/16 10-4	18814	22570	23702	25611	23079	23304	22566	23839	24287	24642	25687	22916	23326	24209	22625	23124	23143	25932	22671	24873	23608	21934	22285	25868	23359	22522	22730	21015	24713	23339	23441	23751	22135	24462	23396	22822	22565	22228	23261	22535	21216	23190	21985	23691	22561	21764	21314
G	2	84/21 (DLB III5) 10-4	17485	15324	14552	15013	15057	13871	13801	14542	15337	14256	14532	14235	15779	14140	13701	14448	13864	13909	14111	14423	13731	14485	13937	13305	12980	14518	13465	14118	14009	15755	13626	12726	11987	13915	13083	13469	14121	13714	11914	13257	14268	14615	12616	12399	11593	13420	13568
G	3	84/21 (DLB III5) 10-5	18883	16222	14487	14253	13267	15401	13187	12412	15689	13648	13457	14572	11864	12321	13548	13081	13102	13387	12473	13817	13260	12310	11981	13300	12234	11909	11283	14620	12780	12620	13527	12015	13167	13016	14180	12249	12245	13659	11782	12765	14795	13129	13073	13227	12886	14293	12302
G	4	84/21 (DLB III5) 10-6	21671	18064	18685	17707	17045	17434	17489	18315	17058	18325	17358	17715	17931	16790	17522	17351	17204	16857	18935	16703	19367	17974	17472	18204	17345	17389	16615	16895	16881	16574	16434	17783	17911	17283	16557	17035	16398	16282	17526	17278	16580	17483	16679	18219	16565	16473	17131
G	5	84/21 (DLB III5) 10-7	17363	15695	14111	14053	14263	14399	14460	13600	13530	13046	12866	13847	12819	13844	13003	14523	14639	13300	14804	14418	13676	13392	12821	13058	13533	13413	12443	12561	13265	14268	13481	12517	12793	13274	13652	14271	13976	13690	11127	13238	13716	12401	13242	13681	12210	11095	13031
G	6	145/20 (ALB) 10-1	22531	22810	21845	21467	20524	21287	24675	21746	21683	21231	20075	23458	18705	21877	21817	19494	25703	21252	24191	20445	20537	19821	20529	20285	23445	21057	23483	22721	18539	21980	21534	21005	18632	22039	20086	24986	19789	19547	22978	21326	17609	19535	20288	22501	17197	22045	22240
G	7	145/20 (ALB) 10-2	19198	15565	14529	14121	14682	15768	14115	13607	14373	15563	15098	14720	15670	16362	14520	16088	14549	15647	14322	15962	15466	15319	13209	13733	13780	15808	14297	13684	14564	13068	13486	13174	12990	13192	13217	14360	12490	17107	15856	16333	13960	13861	13660	14546	12834	12576	14327
G	8	145/20 (ALB) 10-3	17166	14929	14509	14625	15968	14386	13606	12798	15572	14375	16752	15810	13213	12780	13300	13042	15386	13596	12415	12745	14347	16430	14305	14222	13114	14025	11943	12543	14107	13909	12885	13992	12643	13132	13748	14245	13209	11660	12680	12896	13670	14136	12515	12656	14214	13112	12678
G	9	145/20 (ALB) 10-4	16020	15517	14074	13696	12576	13610	13631	13238	13796	12584	12876	13998	13960	12272	12558	12567	14736	13843	12547	13025	13176	13030	12527	14025	14166	13732	11746	12397	12838	12705	13327	12775	12615	13436	12096	11891	12388	12727	12727	12913	13754	13215	13265	13272	13762	13181	12594
G	10	145/20 (ALB) 10-5	15796	18865	12489	15080	13165	15112	16284	14480	18065	14795	15022	13909	15782	14822	12973	14386	15815	12929	14066	12688	12776	12546	12436	12897	12997	15433	14014	12529	12093	14145	15760	13095	20574	15686	12927	12731	13306	13172	12579	14457	11942	12123	12587	15298	13956	12738	12691
G	11	145/20 (ALB) 10-6	18103	15604	16185	15271	15976	13050	14746	13631	13398	14348	13261	13801	12970	12739	13299	13166	13602	12891	12911	13190	14607	12325	14021	12624	11930	14584	12128	14724	13958	12702	14058	14510	15258	12309	12225	14405	14437	11963	14517	12411	12580	13760	12537	12922	13601	13195	15573
G	12	145/20 (ALB) 10-7	20643	16453	16044	15497	14225	15311	15370	15353	17614	15716	14739	15643	16524	15635	14777	14517	14813	16028	13207	14311	14118	14602	13276	15258	15012	13758	14748	14676	14091	12884	12715	13360	14582	15857	16230	12706	13575	13434	15549	12968	13506	12457	13744	13066	12476	14108	12343
H	1	Negative control 92/16 10-4	21439	28461	30610	28318	30169	28072	28719	32881	30895	33462	28787	28199	31327	28049	28042	32046	28998	27519	28390	27320	26679	28252	24473	28243	27034	27846	27577	27217	26395	27970	28351	29837	27161	28398	27367	26010	27321	25642	26650	27158	22665	25570	28266	27854	25077	27203	26432
H	2	84/21 (DLB III5) 10-4	15827	15336	15693	14933	15777	17075	15471	16111	16249	14577	16186	15130	14913	15152	14093	15667	15335	15475	15581	14644	14113	14013	14456	15207	15756	14388	14969	14865	14772	15302	14399	15008	14234	15424	14385	15396	14616	14503	14964	15301	15324	14099	14223	13643	15229	15724	14098
H	3	84/21 (DLB III5) 10-5	18521	17674	17598	17855	17973	17728	16820	17887	17305	18209	18785	17538	17331	16621	16202	17727	16420	17061	17733	16809	16732	16861	17373	16103	17096	17008	17276	17240	17332	16438	17615	16485	16215	17298	17541	16908	16612	16813	17631	17859	16335	16323	16624	15702	16844	15844	15586
H	4	84/21 (DLB III5) 10-6	18330	20360	21722	20365	19181	18979	19485	20057	19392	18153	19328	18716	19316	20860	20730	19609	19142	19307	19486	19678	18073	19153	17880	17479	18736	17747	20164	17588	18957	17862	18151	17707	19019	17924	18848	17462	17921	17439	17009	18752	18171	18425	18834	16976	17340	17643	17813
H	5	84/21 (DLB III5) 10-7	13576	15042	14077	15324	13232	14475	12248	12655	12892	12173	12268	13296	12681	13110	12211	12784	13633	12646	12225	12111	14459	12790	11475	12953	12352	12917	12177	11923	13442	12405	13084	13120	13232	11618	13158	13514	13598	13629	13079	12295	11608	11425	12385	13655	12241	11352	13140
H	6	145/20 (ALB) 10-1	19566	25452	25083	26161	27607	27223	25790	28286	28286	25268	25914	26264	25808	25896	26382	26282	25765	25375	26329	26447	24813	26576	24433	29381	25090	27481	31592	25038	27662	24829	25965	28018	23234	25363	25633	23015	24996	24320	24273	25706	24865	24764	22757	23949	23799	25539	23503
H	7	145/20 (ALB) 10-2	16292	19185	20082	21581	18012	21696	20732	21097	19956	21195	20502	19541	19120	19748	19267	19985	18646	19261	20671	20034	21234	20875	20391	20643	19528	20691	20297	20580	20419	19701	20015	19320	17565	18634	20599	18767	18904	20541	17821	18909	20177	18258	18153	17582	19623	19220	19719
H	8	145/20 (ALB) 10-3	17846	23320	21624	23376	24084	23699	23422	19796	24885	21857	24551	23842	22649	24102	19944	22382	23220	22447	21412	21951	23418	21568	22987	21946	23159	21917	22732	23468	20363	23630	23031	22397	20613	22044	20430	21982	22585	22911	23483	21771	19954	22505	22290	23357	20978	20799	21284
H	9	145/20 (ALB) 10-4	22431	25158	24343	25786	24819	25066	26523	25663	26698	24635	23261	24137	24577	24642	25817	22571	25251	24273	24318	25571	25118	23615	24168	23899	24450	24475	23047	24638	23740	23183	26993	23624	24000	23594	22507	24229	23468	23248	23897	23502	22737	23767	22533	22843	24407	22535	21887
H	10	145/20 (ALB) 10-5	15938	18979	17978	16627	16483	16272	17649	17366	17551	17326	17590	17077	16022	18331	16614	14676	15650	17885	15523	15012	15204	15345	15725	15441	15989	17077	15674	17275	18343	14871	16464	15466	15070	15561	15779	17504	16173	14252	16167	15757	17996	18035	16156	14535	16813	16741	16677
H	11	145/20 (ALB) 10-6	23590	19715	20561	19950	20163	22227	20948	24358	23300	22072	21275	20588	21575	20638	24100	20500	19686	19335	21609	21324	21240	19016	23097	20618	24202	19954	18072	22749	16892	19098	19924	23226	19417	20686	23868	22827	22371	21436	20389	20772	19565	25398	18721	20348	23698	24126	19043
H	12	145/20 (ALB) 10-7	21173	23037	22125	22582	25739	21941	21213	21491	21453	20769	22748	23965	22002	23664	20410	21718	21835	21289	22637	22527	20382	20885	21539	22422	17549	22091	20704	21503	21229	20475	21530	20394	21604	23474	22723	19992	21335	20746	23100	21420	19818	19355	22673	19875	20659	23041	19916
[truncated: 194 more columns]

## Sheet: BH 2x
			0 h	0 h 15 min	0 h 30 min	0 h 45 min	1 h	1 h 15 min	1 h 30 min	1 h 45 min	2 h	2 h 15 min	2 h 30 min	2 h 45 min	3 h	3 h 15 min	3 h 30 min	3 h 45 min	4 h	4 h 15 min	4 h 30 min	4 h 45 min	5 h	5 h 15 min	5 h 30 min	5 h 45 min	6 h	6 h 15 min	6 h 30 min	6 h 45 min	7 h	7 h 15 min	7 h 30 min	7 h 45 min	8 h	8 h 15 min	8 h 30 min	8 h 45 min	9 h	9 h 15 min	9 h 30 min	9 h 45 min	10 h	10 h 15 min	10 h 30 min	10 h 45 min	11 h	11 h 15 min	11 h 30 min
A	1	Positive control 193/12 100x dil.	15000	14218	15905	17163	16668	15768	16536	15880	15752	16253	14926	15671	16401	17234	17391	18055	16011	18061	15592	17519	16580	15718	15915	15836	16833	17306	19162	16674	18657	15603	15427	17539	16578	17808	18069	14557	16467	17258	15327	15718	16601	16138	16273	17700	16550	16475	17267
A	2	Negative control 92/16 100x dil.	19125	15893	16564	18012	16172	16780	17582	16696	18025	17649	16459	17199	17016	18438	17593	17087	17660	17477	17777	16725	19520	17555	17441	17591	17197	18669	17246	16227	16529	17557	18262	17178	16749	20665	18092	18474	18217	17191	18407	17583	17025	16219	17443	17801	17479	17589	17015
A	3	56/21 (DLB +tau) 10-1	14809	15965	14601	16319	15376	16249	15520	16024	16488	14978	15874	14422	16622	15628	16733	16367	16413	15921	15858	16829	15738	17001	16427	16453	15664	17743	16118	14446	15085	14813	16504	16461	14860	16184	16231	16063	15887	15890	15352	14398	14688	15250	14066	16014	13367	16039	15701
A	4	56/21 (DLB +tau) 10-2	17222	20341	16429	19943	17325	20320	18523	20714	17312	16957	18290	17534	19556	17991	17131	17948	17632	16741	16877	16964	17763	19588	17545	18562	18573	17948	18437	18394	19517	17441	20768	17674	18682	19066	18112	19076	16994	18346	15451	19875	21033	16420	19790	17734	20339	17172	17439
A	5	56/21 (DLB +tau) 10-3	15357	15902	16227	15017	17231	15548	14716	15212	17199	15887	16272	17351	15726	15059	17000	16002	15013	14888	16221	16353	16496	15825	15806	15452	14883	16999	15804	15765	14626	16788	14622	17341	17329	17744	17124	14448	16565	16255	17089	16473	15542	15082	15163	16154	15022	16988	15651
A	6	56/21 (DLB +tau) 10-4	15474	18485	17762	19862	16934	16145	19283	17419	20277	18265	20557	18644	16835	18989	19832	17231	15072	18808	17187	17446	18103	17980	19932	17435	15303	17080	15968	16689	15737	20631	20348	18201	16185	18834	18463	17002	15132	16956	16733	16917	19506	15157	17119	18893	14900	20446	16923
A	7	56/21 (DLB +tau) 10-5	14094	16415	16221	17584	16012	15555	16802	15070	17406	15885	16974	17446	15212	17184	16473	17991	17290	17091	18683	18358	17523	17294	17778	18229	16359	15966	16330	17878	16815	17677	17478	16743	15701	16892	16156	17674	16082	16596	15364	16936	16980	15712	16554	17451	15986	16534	16390
A	8	56/21 (DLB +tau) 10-6	16634	18165	15763	16952	16989	14342	16436	15913	14630	15193	17311	16396	14284	14180	15687	16482	16177	15339	18309	15487	16738	15024	13742	17246	14445	15493	12794	15542	14182	16468	14687	14762	14283	14880	14371	15364	17109	14185	14956	14811	14017	12892	15871	18134	14026	15951	15812
A	9	56/21 (DLB +tau) 10-7	15404	18691	17348	15861	16637	18035	16745	17567	17666	14333	15554	14638	14761	17030	15124	14009	16076	14462	14793	15784	14840	14639	15351	16096	15450	18230	14967	14132	17293	17521	16313	15815	15679	16259	15644	15463	16735	13591	15314	15006	14184	14119	16700	14748	16204	13572	15398
A	10	71/17 (DLB) 10-1	18332	18005	16742	19982	16661	18330	15182	18212	19096	19580	19632	21026	22104	22489	17976	17918	19009	20786	19467	19559	20171	16635	18419	24409	25451	16685	21432	21250	20647	21787	16858	17859	21589	20468	22337	25988	19868	19632	15545	21519	21386	18133	24284	19852	26211	21639	19723
A	11	71/17 (DLB) 10-2	15659	16576	15902	13845	17432	18021	16237	13330	14375	17190	14746	13457	14244	14318	15126	16859	16387	15766	14440	16430	17715	15819	13682	15602	15131	14942	18324	15632	16117	13818	16666	13628	16136	14081	16514	16122	16377	15157	14768	16660	16053	14512	15373	14827	14391	12372	17319
A	12	71/17 (DLB) 10-3	13567	15229	16055	15509	13185	15684	14573	15339	14241	13619	14969	16473	14309	13373	13379	15346	14199	13725	13754	12846	14238	13563	14266	15059	14802	13882	12679	15017	14514	14998	15830	13770	13946	13594	12763	13390	13465	13578	14187	17796	13676	15733	12562	14327	13608	13848	13433
B	1	Positive control 193/12 100x dil.	14501	15587	14047	14248	14792	13658	14083	14515	12984	14271	14801	13743	14435	15425	14320	14500	14298	13674	13863	14327	14206	13990	14624	13734	15459	14180	15448	12722	12655	13110	15755	14539	13983	15573	14300	15044	13681	14368	15452	13800	14650	14800	13958	14966	15046	14576	15238
B	2	Negative control 92/16 100x dil.	13117	12933	12624	12983	12335	13458	13674	13768	13671	13994	12322	12875	12992	13568	14158	13658	12276	11924	11965	13382	12823	13353	13390	12705	13884	13569	14204	12675	12976	13997	12785	12399	11443	11960	12867	12344	14017	12056	13053	12683	12072	12460	13467	12962	13708	12112	13529
B	3	56/21 (DLB +tau) 10-1	17156	17942	16607	16199	15660	17528	17417	16576	14894	16890	16591	17267	18441	15554	15310	16149	18460	16892	16215	14648	16297	17107	15507	16785	14391	17169	20875	13607	16695	16957	16573	17319	15852	16582	17756	18649	15969	15041	17109	17564	17000	15453	17973	15686	15245	16892	16004
B	4	56/21 (DLB +tau) 10-2	15941	16033	13933	13478	13448	14161	13595	13736	13929	14159	13858	14827	12904	13731	14166	12453	14648	12970	13100	13654	14120	13158	13342	13331	13395	13711	14233	13462	14267	12406	14203	13823	12685	14064	14794	13587	14239	13696	13311	12165	12258	14107	13452	13195	14183	12899	15218
B	5	56/21 (DLB +tau) 10-3	16066	15347	14866	15873	14416	15320	13936	15148	13636	13108	13989	14001	13683	14531	13043	14528	14414	13937	13939	13450	16097	14522	13749	16518	13373	14488	12884	13514	15254	13585	15001	13204	13910	14675	15354	15065	12719	12382	13515	14454	14681	12481	13576	13903	16025	13720	14069
B	6	56/21 (DLB +tau) 10-4	15844	16273	14684	14618	13352	13929	13463	14346	13667	13860	14134	13133	13807	13618	13845	13097	13368	12887	14615	12617	14210	12858	12671	14350	13084	12865	13774	12533	12422	13679	13559	14731	14013	12335	13883	14568	13978	14562	14036	13935	14434	12699	12862	15231	13080	13716	12484
B	7	56/21 (DLB +tau) 10-5	14688	14532	13958	13586	13950	13662	13090	14745	13002	13527	13953	16457	14135	14835	13124	15098	14913	15454	14420	14397	12649	14803	16929	14278	13150	13857	16049	14486	13999	13135	15611	12572	15896	15715	14943	14886	15770	13680	12593	13017	14584	12640	14822	16560	13352	12997	12613
B	8	56/21 (DLB +tau) 10-6	16178	16445	14676	16035	14489	15154	15005	14533	16097	14346	13337	13575	15395	12706	14029	14283	15723	13302	12590	15600	16015	15259	16636	13539	12665	13361	15003	14917	14162	12560	13361	13798	15023	13287	14123	13901	14306	14660	14117	12270	12382	13436	15091	13155	12778	15135	13702
B	9	56/21 (DLB +tau) 10-7	14890	15122	14508	13066	14188	13506	14685	14600	13738	13871	14463	14820	13516	14987	14223	15286	15593	15254	14449	12514	13873	15804	12745	14418	13972	12828	13996	14420	14168	13154	13057	12895	13987	14911	14824	14583	13217	13542	14784	13691	14003	12396	12803	14579	12962	14938	15602
B	10	71/17 (DLB) 10-1	21178	15161	15775	16261	18271	17644	16288	17296	18454	17724	14682	15805	15263	16385	14932	13969	16168	15290	14628	16643	20240	19228	15569	15131	13705	17090	14194	19569	15836	17212	14441	15900	14196	15543	19376	17171	19172	16632	15834	18107	15418	18689	18884	16865	15950	16743	13964
B	11	71/17 (DLB) 10-2	17667	15578	14534	16594	13292	15283	11755	13223	13984	12411	14543	12883	12787	13890	13086	13846	14119	14353	15738	13085	14035	12313	13195	13992	13680	15811	12612	13182	12942	13242	12565	12486	14135	13969	12602	15319	13343	14852	11524	14811	13302	13108	13756	14936	12814	14732	13259
B	12	71/17 (DLB) 10-3	16386	14609	13471	13731	14608	15481	13657	14074	13728	12800	13781	13217	13135	13443	14199	14632	13179	13869	14165	13711	13122	13729	13828	12731	12569	13581	12409	12344	13308	14183	12360	11937	12536	13296	13144	13784	12008	12844	15146	13875	13708	14176	13667	13115	12051	13477	15135
C	1	Positive control 193/12 100x dil.	16722	16400	13633	13197	12640	12882	13764	12866	12797	13455	12578	13539	13402	12842	13417	14029	13304	12909	13234	14175	12755	12758	13403	13295	12842	12966	13264	12905	13416	12450	13968	13373	13487	12971	14148	13824	12973	12544	12837	12410	13052	14003	12603	13757	13721	14149	13536
C	2	Negative control 92/16 100x dil.	14422	14535	14712	14370	12637	14018	13044	13956	13338	13524	13073	13398	13765	13501	13704	14074	13552	15007	12905	12497	14010	12988	15244	13004	13597	12099	13887	13833	15926	15397	13051	14565	14416	13392	15204	13786	14951	14052	13238	14531	12700	12217	13428	12955	14079	12275	12896
C	3	56/21 (DLB +tau) 10-1	17810	14832	15062	15123	14722	14181	14829	14806	14135	14881	15157	14594	14018	15316	14737	14542	15084	15316	13094	13868	13216	13857	13356	14168	13727	13224	12827	13821	13424	13738	13151	14280	13585	13833	15275	15854	13533	13263	13363	13512	13221	12905	13201	13819	14470	13374	12577
C	4	56/21 (DLB +tau) 10-2	14717	16282	15426	14449	12922	13305	14236	14213	14041	17257	13893	15622	13258	13897	15422	14844	14516	15109	13420	14370	14667	14510	15531	14649	18008	14702	12858	16194	13631	14393	16069	14633	14081	13643	13125	14833	14193	15531	12906	13874	14359	15295	12900	14195	13059	15122	13698
C	5	56/21 (DLB +tau) 10-3	14955	16550	15700	13252	14041	13858	13109	13728	15011	16475	16648	13252	12976	12227	14634	15718	12535	13803	14466	13797	13607	14870	12225	14680	12359	12951	13539	14800	14871	13907	14658	14158	13922	12091	15099	14261	14581	13392	13982	15607	14051	13487	11507	15080	13722	13810	13993
C	6	56/21 (DLB +tau) 10-4	15178	15986	16102	15845	16544	16446	15800	15362	14450	14457	16968	15256	15599	16047	13913	14997	14609	13407	13792	16919	13384	13893	14164	15113	14857	14100	14413	14645	15518	14716	15004	16549	15092	17570	13775	15070	18591	15036	14939	14502	13460	15276	12407	15838	15048	13548	16018
C	7	56/21 (DLB +tau) 10-5	16357	14010	15994	13551	14279	14473	17184	18804	14727	13756	14536	17981	17715	15891	15195	13710	13882	18986	16683	15622	14991	17610	15295	16144	15480	17720	13747	13180	15464	17858	14537	14530	14048	14223	16933	13295	17719	15404	17242	12844	17407	19129	19473	12682	16272	18313	14592
C	8	56/21 (DLB +tau) 10-6	15420	18449	14780	14012	13848	14256	13801	15356	15018	12506	14469	13568	15580	12706	13339	14716	13504	12289	14386	14773	16068	16656	12966	14099	12757	14433	13961	14416	12591	13357	15125	16783	12673	14198	12988	13568	14379	12746	12608	13804	13807	18530	14613	13710	12941	13269	13805
C	9	56/21 (DLB +tau) 10-7	14723	15494	12911	14160	13878	14023	12827	12838	13314	13415	12552	13019	13125	13016	13373	13358	12361	12945	12833	13259	12448	14257	12418	13780	13128	12517	14426	13092	13579	13289	13235	12337	12533	12491	12345	12637	12411	12294	13415	13466	13256	12704	12451	12370	12482	12675	12846
C	10	71/17 (DLB) 10-1	17408	15981	14671	15522	13944	16418	14572	14148	17106	13659	14828	14471	14053	14368	14819	13942	13656	17619	14860	16490	14371	14952	15101	15159	16248	16287	17597	14093	14950	15643	14373	13932	14479	15753	14011	13673	16068	14280	14543	14472	14309	15377	14953	15406	13468	17972	13385
C	11	71/17 (DLB) 10-2	14870	14762	12623	13393	12944	14703	13684	12484	12787	12597	13180	14298	13052	12665	12589	11823	13345	12437	12438	13032	12480	13327	13946	14027	14256	12033	12132	13910	12020	13495	14101	13265	12914	12726	13533	13125	14163	12093	12122	11878	13486	11796	12736	12364	13334	13577	14644
C	12	71/17 (DLB) 10-3	16026	14497	14766	13223	13647	13155	12717	12731	14250	13398	13223	14142	13615	14411	14815	13002	13360	13151	12890	14039	13179	12026	14261	12255	12768	14264	12984	14220	13841	13683	13419	12638	12580	15214	14842	15380	14057	12628	15404	12208	12659	13983	15344	12348	12543	11701	12940
D	1	Positive control 193/12 100x dil.	16005	15307	14512	14250	13825	13449	14032	13579	13563	13999	14503	13289	15834	13676	15102	13315	14682	13628	14591	13127	13606	14542	14001	13231	13487	14979	14104	13195	13589	13042	13588	14408	14572	14105	12158	14682	13231	12567	12840	14686	12809	12815	12927	14481	11989	15056	13620
D	2	Negative control 92/16 100x dil.	14908	15320	16398	15983	13923	12726	12822	14156	13355	15572	13649	15317	13563	15057	14577	14705	14820	14133	14643	13674	14187	13521	13961	13291	14007	12774	16831	13278	14638	13732	13470	14781	15967	15178	16131	13001	13470	15150	15329	14844	16180	12958	12971	14260	14035	12850	16754
D	3	56/21 (DLB +tau) 10-1	19227	15955	13706	14545	15372	13792	16254	17040	16354	14097	16113	15726	16079	15201	14938	16250	13854	16249	16393	14072	16359	14778	13815	14929	14529	15785	15778	13813	15079	14143	16659	15112	14363	15162	14750	16850	14816	16187	14304	16479	15663	15924	15477	14795	14988	14136	13824
D	4	56/21 (DLB +tau) 10-2	15749	14338	13075	12107	12590	13348	12811	12537	12646	12061	12518	13053	12106	12405	12790	12657	12169	12024	11951	12195	11879	12492	12642	13478	12140	13197	13912	12461	13039	13159	12094	12671	12151	12062	13210	12942	13740	11819	11941	11603	12184	12495	12640	12310	12509	12759	12653
D	5	56/21 (DLB +tau) 10-3	15753	16092	16051	15431	15952	14298	16078	13724	14365	15813	15667	13619	17918	15474	14668	14798	14397	15220	15254	14369	16502	14679	15553	14167	13751	13605	14616	16579	16434	13062	14500	14827	16894	14939	15351	17112	16048	14783	13728	15283	15558	13333	12850	14578	15769	14663	16600
D	6	56/21 (DLB +tau) 10-4	14448	16915	15735	16045	14786	14943	14734	14617	14764	14321	15141	14689	17359	14643	14870	14052	14686	14369	14454	14979	15199	14836	14472	14595	12700	15678	15465	15310	14780	14152	14327	14832	14893	13670	13867	14837	14871	14541	15268	16024	14446	14575	12417	13197	14536	13655	13627
D	7	56/21 (DLB +tau) 10-5	17641	16563	18339	18248	16736	26065	17450	16054	16659	14124	15891	18784	17716	13893	14727	14863	16617	14409	13814	16425	17314	16172	18080	14369	14740	17511	16925	15425	13832	14690	14371	15251	14425	14645	13980	15697	15979	13473	14229	14264	17674	13000	16660	16055	17141	15190	14133
D	8	56/21 (DLB +tau) 10-6	14287	16176	15176	14430	14331	13813	14804	13438	16004	13191	13410	15106	14715	13223	16352	15774	15246	14935	15456	13588	14079	13255	15068	17201	12985	14908	14104	17550	13326	14001	13734	13740	15130	15150	15411	14789	14155	13755	13213	14232	15884	13805	14067	14132	15032	14654	13117
D	9	56/21 (DLB +tau) 10-7	16396	14600	16715	14887	14707	14718	16417	16295	14486	13319	14973	13470	13050	14707	11926	13398	11962	11980	13582	12936	14985	13450	12605	12352	12192	13544	13542	12791	12084	14937	13288	12749	12743	15311	13618	12897	13986	11940	13570	13059	13209	12645	12581	12559	11770	13147	13377
D	10	71/17 (DLB) 10-1	21822	18453	14356	15582	14837	16227	13973	15429	17146	15352	14744	15282	20641	17864	15512	17170	15993	18102	17186	17182	16973	16092	18091	19126	15780	16988	15486	16680	18246	18555	17247	16915	15175	17856	15544	15854	17863	18547	15718	16170	19184	15552	16544	17712	16463	20411	13789
D	11	71/17 (DLB) 10-2	15035	14440	13607	13259	11695	12687	12947	12515	14096	12099	12252	13241	12824	13413	12290	12674	13599	13685	12440	12236	14153	11874	12026	14450	12666	11648	11614	11328	12509	12076	13975	12025	12008	13855	14189	11720	12347	13152	12462	11273	16301	12712	12370	13537	12035	12573	13728
D	12	71/17 (DLB) 10-3	18267	14366	15464	16402	13999	15442	18778	16349	16843	13495	12456	21113	18723	14343	12890	16133	13836	14666	12984	13647	14106	14880	17312	14902	14937	14033	13230	15488	13434	13356	13036	14355	15723	15253	12746	12564	16265	15059	13584	13342	15565	12726	13591	13503	14532	13260	12472
E	1	No Seed (1xPBS)	15917	14664	14363	13860	13796	12558	13233	14191	13277	14281	12278	11815	13394	12908	11610	13089	11696	11918	11959	11887	13395	12500	12084	11522	12499	11574	12460	12879	12360	12591	12737	12605	13058	12415	12223	13664	13181	13137	13649	13838	12399	11850	13548	12935	12715	13186	12065
E	2	71/17 (DLB) 10-4	17407	15126	14274	13875	18438	15913	13943	14407	16537	15954	13976	13180	13266	12065	13492	18587	12716	12640	13495	14186	15093	12297	12454	11691	13103	14348	12516	14820	11899	14041	12448	13154	13121	13534	13613	13480	15770	12772	12711	13052	13088	13473	12261	12764	17745	12528	13669
E	3	71/17 (DLB) 10-5	16482	14551	13059	13876	13003	12128	12469	12832	12353	11625	14565	11706	13391	12832	12183	12166	12046	13268	12873	12487	13866	12428	12969	12286	12970	11844	11623	12084	13657	12926	12229	11877	11877	12467	13077	12944	11891	12765	12335	12372	12920	12208	13377	13195	12167	12378	12298
E	4	71/17 (DLB) 10-6	14977	14171	13603	14115	13604	13252	12473	12427	12823	13506	12234	12292	13249	11850	13802	12355	12883	12806	13165	12255	13443	11914	12914	12396	12850	11969	13628	12004	13121	12459	14187	14510	12494	12502	12616	12274	12583	13764	11547	13485	14215	13851	11632	11669	12473	12520	13168
E	5	71/17 (DLB) 10-7	16039	16752	14926	15375	15353	15041	13811	15461	13122	14515	15175	15104	14700	14082	16899	14317	14154	13957	18336	14465	14295	15816	15748	13249	15141	14947	14325	13168	15019	14128	13844	14504	15101	13510	15241	15073	13280	16178	13540	13320	12991	13149	14565	13823	12570	14680	12605
E	6	58/21 (DLB IVE) 10-1	17198	14288	13815	13186	15186	14472	14402	15182	14100	13809	14517	15120	15469	16573	13465	14512	13489	13017	13988	14811	14886	13962	14292	13988	13655	13663	14589	15974	14592	14257	14483	14767	13816	15106	14318	14607	13404	13782	13971	15633	14256	15207	14947	13816	16996	13865	14817
E	7	58/21 (DLB IVE) 10-2	15680	17496	14340	15416	14925	15167	14036	15318	15673	14763	15104	13962	14948	14559	13717	15135	16136	13116	12224	12373	14064	13335	15297	14326	15405	15074	13505	13439	13812	12761	14214	13017	13425	14458	13865	13812	14334	13298	13834	15528	16337	14985	13942	13078	14510	12889	13814
E	8	58/21 (DLB IVE) 10-3	15909	15308	13547	18712	17452	14557	13545	13610	13579	15557	14467	13560	16664	13684	14739	14829	14601	13840	18001	14112	14244	14683	13613	13837	13462	16266	13557	14053	14300	14708	13936	12925	13284	12255	14396	13515	14110	12779	13065	11419	14114	13210	13853	13445	12801	15212	13620
E	9	58/21 (DLB IVE) 10-4	15243	13786	12393	11859	12879	12772	13183	12243	12457	12518	11458	12274	13680	12542	12818	12313	13264	12464	13800	12103	13577	14687	12012	11733	12397	12412	12430	12191	11248	11941	11424	12486	11862	12322	11486	12664	13228	13533	11844	12419	11283	12049	11278	12609	11809	14618	11275
E	10	58/21 (DLB IVE) 10-5	17047	16196	14571	14705	15407	13205	16436	12772	12823	12738	12294	14160	17104	15699	17473	14192	12633	13034	13930	17597	13079	13833	12749	12224	13577	14859	16139	14255	13465	12794	11909	14152	13228	13600	13188	14157	14886	12576	12009	12790	13327	14086	12320	12449	14760	13451	12803
E	11	58/21 (DLB IVE) 10-6	14789	13706	13136	12875	12142	14185	12053	11964	12404	13066	14363	13245	13463	11810	13364	12293	12031	12879	11917	12614	13171	12566	12351	12339	12607	13155	12007	12691	11998	12664	12203	12729	12040	12031	12485	11662	12629	13237	13340	11799	12347	12046	12230	12065	12560	12390	12273
E	12	58/21 (DLB IVE) 10-7	15518	14756	13398	13893	14223	14044	12929	12707	13428	12193	15415	12065	13175	12158	12226	11939	12510	13987	12810	13835	13537	13162	13907	12529	14558	12125	11841	12056	12376	13483	14100	12590	14604	11583	13405	13028	13772	11807	11702	14199	11775	11096	12169	11090	11719	13050	14641
F	1	No Seed (1xPBS)	14117	14807	13259	13532	13264	11651	12483	13336	12401	12350	12482	13111	12249	13077	11693	12806	12829	11323	12888	12098	13206	12293	11529	12064	11649	11436	12016	12403	11539	11902	12301	11492	11947	11809	12532	11782	12430	13188	13931	11794	12597	11618	12491	11683	11353	12313	11674
F	2	71/17 (DLB) 10-4	16188	12632	14581	13495	13975	13621	12999	13346	13201	12482	12390	12001	12475	12553	12157	13744	12758	12718	13802	14839	13082	13483	12285	13167	13951	14864	15235	13758	14377	12728	12004	12683	12608	13957	12983	13513	12884	12546	12061	11785	12829	13494	12356	13814	14073	13386	11940
F	3	71/17 (DLB) 10-5	14562	13772	12027	12553	12648	13076	12112	12345	13213	11803	12877	12962	12704	12110	12923	12768	13353	12319	12558	13127	12442	11910	12441	12048	12325	12337	12019	12163	12658	11939	12539	12106	12741	12598	12526	12461	12235	11827	11978	12490	13078	12253	12130	12469	11911	12103	11521
F	4	71/17 (DLB) 10-6	17618	15148	13148	13019	13640	14710	12580	13858	12866	14730	13390	13866	12660	12995	12397	12646	12150	12182	12950	12358	12847	12542	12311	13861	13238	12937	12018	12811	13012	13003	13240	13462	12567	13162	12366	14266	13493	12765	13109	12948	12487	12458	12723	12644	12716	12392	12712
F	5	71/17 (DLB) 10-7	17479	14899	13529	14051	13342	12957	12168	13199	13522	12591	12897	13101	12958	12732	12710	13239	13554	12596	12455	13780	12936	13171	12373	13412	13087	12644	14220	13471	12496	11781	13916	12457	13158	12849	13124	13121	13450	14867	13461	13386	13270	13526	13160	13313	13219	13899	13395
F	6	58/21 (DLB IVE) 10-1	18388	16081	14492	15511	15668	17284	14229	15088	13881	13341	13761	13107	13241	15402	16673	13575	13611	13809	13863	14330	13275	14916	13634	17255	15625	13217	13239	15068	13310	13977	14633	14524	15058	12680	15808	14577	13030	14548	14746	13822	14468	14008	13829	13590	13587	14120	13137
F	7	58/21 (DLB IVE) 10-2	16875	16057	15253	16899	14879	15208	16417	15690	15465	15989	15608	15504	17001	12625	11721	13636	15377	13136	11868	12247	12042	11887	14876	13679	12376	13265	12146	11807	13221	12991	12693	12448	13147	12268	13004	13099	12530	12698	13004	12272	12528	12082	12963	14162	12325	12656	12587
F	8	58/21 (DLB IVE) 10-3	16009	13636	12950	15079	14075	12475	12465	12670	13138	12925	14496	13208	12418	14098	13152	14692	13739	13739	12020	11944	13541	14050	12733	12343	12111	12050	12564	13289	11671	11561	13020	13673	12233	12790	12158	11742	11640	11620	14407	12691	13358	11732	13152	11897	13024	11883	14264
F	9	58/21 (DLB IVE) 10-4	16492	14765	13749	13803	14196	14052	15458	14791	14033	13910	13796	14077	13942	12911	12706	14161	13407	12629	13584	12941	12531	13583	14107	12306	11963	13902	12908	12779	13662	12585	11459	13262	12876	13220	13552	12062	11755	14074	12042	14010	11697	11958	11375	12163	13156	13324	12860
F	10	58/21 (DLB IVE) 10-5	16568	13450	12666	12532	15121	13557	14353	14267	14501	13211	12331	14523	11998	13865	12952	13359	12655	14351	11906	12798	12460	13257	14521	12548	12304	13840	13193	13190	13948	12879	12403	12854	12198	12323	12314	11710	12408	12183	11523	12789	12158	11845	13513	14593	12253	13645	14509
F	11	58/21 (DLB IVE) 10-6	18424	16001	18363	15385	16948	15256	18550	14818	15237	14839	15009	15071	14200	14219	16096	15753	13903	15136	15955	14497	16514	15094	15601	15922	14404	14512	14943	15959	15279	14510	16279	14255	15996	14708	14631	15710	18680	14839	14144	14435	15100	15442	14994	14254	16279	15227	17793
F	12	58/21 (DLB IVE) 10-7	14212	14554	13913	12539	12242	12590	12853	12947	13417	12095	12921	12555	13047	12809	12620	13588	12410	12897	13302	11830	14098	13090	13051	13444	12218	12662	11840	11745	12051	12071	12126	12030	12476	11719	12633	12554	13693	11962	12247	12383	12573	11977	11839	13559	11786	12726	12259
G	1	No Seed (1xPBS)	14371	13600	12906	12674	12818	13074	12510	12741	13834	12829	12402	11347	11863	11326	11444	11465	11393	11411	12438	12005	11625	11247	12097	11399	11363	13260	11459	11893	11368	12963	12291	11340	12566	11588	11577	11858	12804	11336	11545	11089	12820	11215	11157	11686	11145	12061	11424
G	2	71/17 (DLB) 10-4	14823	13236	12801	12797	13670	13324	11753	13282	13304	12228	12893	12292	12704	12831	12094	12278	12598	12513	12023	12461	12424	11664	13601	12104	12139	12405	14474	13556	13529	12474	12944	12794	12825	12031	12697	12754	12676	12382	11939	11672	12307	11722	13592	12835	11482	12462	12149
G	3	71/17 (DLB) 10-5	14875	15086	13659	14247	13782	14461	13480	12277	12992	12170	12800	12441	12320	12561	12255	13726	13215	12537	13158	12455	13075	12499	13284	12179	14205	12714	12684	14906	12846	14360	12206	13183	12960	14226	15347	13973	11826	13216	12180	12305	11487	13660	12497	13435	14606	12548	12870
G	4	71/17 (DLB) 10-6	14920	13951	12312	12415	12460	12091	12681	12556	12067	11805	12026	11760	12065	11764	11570	11836	12360	11792	11769	11825	11995	11483	11602	11553	12222	11790	12488	11952	12909	12161	11789	12031	12904	12118	12693	11625	12935	11426	11666	12555	12514	11960	12165	11675	12510	12183	12452
G	5	71/17 (DLB) 10-7	17699	14745	14297	13695	13950	13801	13712	15046	13901	13939	13972	14590	14196	14009	13850	13771	13749	13727	13921	14291	13810	13335	14866	13223	13409	13147	13643	13657	13855	14106	13541	13545	13547	13718	13278	13284	13187	12978	12929	13381	13253	13858	13281	13250	13804	14326	13785
G	6	58/21 (DLB IVE) 10-1	16966	18873	14704	14847	19455	13471	13724	14702	20482	13950	16158	15760	13810	13759	15799	14074	14659	13770	14478	18279	14468	13845	14252	14815	14755	14841	13199	14254	13648	15607	13808	16070	13792	15748	13891	17130	14712	14395	13644	14474	14278	15881	15365	14987	14805	15346	14046
G	7	58/21 (DLB IVE) 10-2	15991	12380	12043	12907	12830	13751	12040	13032	12900	12977	12223	12859	12197	12479	11769	12290	12258	12271	12161	12196	13954	11829	12191	11908	13161	11476	12956	13150	11629	11886	12304	11611	12021	12852	11574	11314	13657	12104	13392	11571	12361	12580	12469	13980	13111	11950	11795
G	8	58/21 (DLB IVE) 10-3	15376	15201	13393	13711	12209	12011	12872	12076	14676	15032	12322	12780	12792	12472	15441	12502	13158	12287	12118	13587	12263	13445	16115	12730	12339	20608	11787	14459	12327	12226	12574	12794	12845	12895	11984	12388	13204	12736	24426	12794	13308	13133	14457	13730	12372	12139	12154
G	9	58/21 (DLB IVE) 10-4	14671	15490	14183	13355	14027	13044	13155	13318	12778	13289	13032	13678	13321	13463	13455	13969	13463	12862	12256	12862	13582	14107	14308	13421	12874	14434	12765	12784	13255	12675	13719	12413	13414	13874	12713	14400	15043	14039	13620	12513	12359	12680	12701	12634	12770	13203	11910
G	10	58/21 (DLB IVE) 10-5	15415	14824	13843	13725	13992	13244	15155	13146	13863	13612	13234	13087	12976	13682	12857	14096	14254	13746	13139	13760	12721	13374	13544	13515	13027	14551	13800	14182	13082	13379	12593	14123	11872	11681	13639	13416	12309	13810	13119	14066	12573	12957	12586	13321	12981	11892	12656
G	11	58/21 (DLB IVE) 10-6	15162	12845	12939	13333	13620	12486	13138	12845	13620	11596	12098	12744	12365	13899	12511	13066	12928	13058	12140	12184	13994	14408	12850	12512	11957	11877	13781	12517	11952	13419	12743	12068	13797	12069	12835	12005	14045	12144	11503	13104	12347	11772	12203	12206	13622	12156	11976
G	12	58/21 (DLB IVE) 10-7	16071	14690	13274	12594	12983	12832	14368	12680	13434	13361	13072	13547	12517	12925	12503	13134	13575	13604	13933	13244	13266	12046	12689	12590	13479	12592	12328	12645	12631	12730	12550	13221	13070	11549	11596	13125	12335	13423	11859	12719	13435	14143	12684	12663	13217	12758	12114
H	1	No Seed (1xPBS)	12154	12338	11625	11413	11103	11351	11813	11950	11728	12290	12163	10827	11527	11211	11448	11321	11509	11999	11319	11585	10852	11053	11426	10991	10860	10948	10928	11130	11481	10932	11298	12391	11466	10899	10902	11182	12443	11511	10870	11192	11142	10609	10680	11705	11083	11786	10994
H	2	71/17 (DLB) 10-4	14381	14961	13831	13739	12356	12645	11827	13092	12659	13354	13327	13964	12161	13035	14317	14981	13374	12793	13855	11704	11685	13576	12918	12435	12306	14362	12719	14069	14038	12590	15059	11788	12935	12566	12817	12709	12004	13877	12738	11831	12998	15715	15085	12533	12732	11933	13886
H	3	71/17 (DLB) 10-5	13573	13454	13894	13274	13344	12757	12459	12965	13665	13557	11933	12980	11797	12107	13488	13572	12070	13322	12790	12658	11676	12284	13445	13645	12273	12499	12172	11978	11765	12561	11739	12111	12323	12991	11660	11886	11569	11628	12361	11464	12720	12258	12995	12003	12038	12178	12551
H	4	71/17 (DLB) 10-6	13942	13912	12535	11893	13388	12308	12606	14920	12155	12332	12030	12275	12161	11781	12514	12645	13119	13357	13225	13205	11877	13540	11758	12934	12016	12272	13123	13004	12727	11578	12429	12035	11694	11876	12264	12809	12720	13545	13521	12513	13389	12348	12163	13159	12987	12365	11866
H	5	71/17 (DLB) 10-7	18982	13334	12889	13820	13767	12779	13503	13139	12998	13504	13652	13537	12972	12121	11975	12450	12069	15002	12781	12988	12810	12279	12613	13381	12356	13120	12696	14148	13872	12469	13696	12733	13057	13471	13245	12147	13119	13026	12156	13099	12902	12148	13811	13155	12081	13525	12903
H	6	58/21 (DLB IVE) 10-1	16160	13931	13276	13819	13470	14238	15295	13154	14149	13783	14015	13010	13393	14311	13529	14031	13376	13276	13443	13148	13081	13367	13141	14818	13442	13564	13392	14332	15150	14459	14079	13377	13198	13408	13342	12782	13770	12929	15366	13379	14791	14022	13814	14399	12586	13102	14098
H	7	58/21 (DLB IVE) 10-2	16653	13924	13977	13704	13496	13427	13645	13618	13651	13775	13709	13754	13354	13104	12972	13218	13121	13306	13313	13351	13694	13597	13470	13722	13724	13537	13647	13352	13776	13376	13460	13409	14210	13172	13787	13647	13252	13499	13423	13645	13478	13373	13664	13363	13511	13784	13335
H	8	58/21 (DLB IVE) 10-3	17768	13496	14315	13246	13259	13074	12737	13816	12747	12675	13076	14748	12913	14003	13492	12917	13609	11550	13597	12916	12567	12912	13833	15338	13095	12376	12474	12877	12397	12703	13018	13137	12059	12329	12141	12251	13268	11942	12024	12825	13220	11818	12286	14763	12464	13938	13674
H	9	58/21 (DLB IVE) 10-4	19156	17268	14382	16429	14046	21961	13199	12474	15567	14811	14202	12555	13826	18370	12716	11490	11912	14638	11970	13023	16064	13834	12835	13946	13929	14281	12496	12038	13319	13043	12970	12078	11986	13827	14015	14279	13830	12089	12976	12275	13367	13194	11994	17278	13310	12555	13078
H	10	58/21 (DLB IVE) 10-5	12997	13041	12985	15035	12692	12579	13674	13397	12529	14081	12518	12408	12582	13006	11942	12154	11757	13867	12112	11640	12648	12192	13639	12055	12539	12036	13168	12726	13024	11654	13545	12664	13186	13297	13075	13317	12505	13272	12929	11444	14156	11821	13199	11515	12307	11828	13982
H	11	58/21 (DLB IVE) 10-6	14850	14715	13098	14474	14150	13398	14330	14310	13420	12578	14791	14593	13609	14839	14355	14385	14005	13955	13154	13196	14327	13309	13520	13018	13293	14096	14653	13472	13003	13918	14435	13595	15778	13769	16360	13007	12811	11544	13739	13135	14863	14006	14428	14064	14094	13834	12427
H	12	58/21 (DLB IVE) 10-7	15546	14772	15901	15877	14751	16005	13457	14882	17389	15468	13710	15640	13433	14827	12988	16536	15724	17453	17318	15446	14844	13028	12405	13896	13578	14949	15089	16195	15629	14809	12939	15907	14933	13864	16739	15541	13222	13388	12981	13219	15962	15858	14492	12936	12382	15437	15697
[truncated: 194 more columns]

## Sheet: BH 3x
			0 h	0 h 15 min	0 h 30 min	0 h 45 min	1 h	1 h 15 min	1 h 30 min	1 h 45 min	2 h	2 h 15 min	2 h 30 min	2 h 45 min	3 h	3 h 15 min	3 h 30 min	3 h 45 min	4 h	4 h 15 min	4 h 30 min	4 h 45 min	5 h	5 h 15 min	5 h 30 min	5 h 45 min	6 h	6 h 15 min	6 h 30 min	6 h 45 min	7 h	7 h 15 min	7 h 30 min	7 h 45 min	8 h	8 h 15 min	8 h 30 min	8 h 45 min	9 h	9 h 15 min	9 h 30 min	9 h 45 min	10 h	10 h 15 min	10 h 30 min	10 h 45 min	11 h	11 h 15 min	11 h 30 min
A	1	Positive control 193/12 100x dil.	17811	15886	24276	16006	17260	17134	16286	19030	16434	18185	15798	19466	15770	18444	16203	17096	16695	18447	18336	18019	18586	15400	16626	16169	18107	16135	15836	16805	18264	17922	19442	16645	18108	15895	19004	18848	17159	18355	17014	18502	15665	15288	17741	16523	16247	16063	16211
A	2	Negative control 92/16 100x dil.	16429	16302	15839	17160	18304	16430	14763	15658	14675	17367	16714	17368	16207	17245	15714	17755	18220	19535	19010	15822	17798	17072	18376	17473	17664	17113	16783	17636	17253	17990	17132	17324	18167	18606	18135	16196	18197	16491	16056	17567	17536	18335	16271	15485	18194	16048	17481
A	3	117/21 (DLB III5) 10-1	20845	18763	18756	20168	19926	21358	21140	19789	19094	23137	19815	18950	21687	21909	21020	18478	18673	22246	20328	20177	21110	21296	17924	22238	24505	20656	20522	20585	18588	22690	24373	24595	23007	21769	22003	21870	22696	20255	21736	20431	21071	21493	22312	21184	19179	24749	23986
A	4	117/21 (DLB III5) 10-2	17994	16369	17453	18195	16015	17657	17746	16776	17319	16895	16700	16469	17121	17062	16935	17617	17822	17057	16354	17961	18039	16558	18042	17436	18597	19797	17729	17961	16561	17077	15756	15597	16985	16680	18130	16838	18647	16537	16132	17476	17039	17633	18348	16429	17008	17515	16584
A	5	117/21 (DLB III5) 10-3	14092	18347	15836	16378	16956	15826	16997	16551	15940	16413	16761	16289	15212	17131	17289	17066	16436	16567	16017	15701	16349	16447	16637	17484	16737	15949	16896	17225	16797	17427	16526	17734	16914	17593	16485	17625	14841	15727	17194	16683	17620	18073	16614	16857	17201	17436	17436
A	6	117/21 (DLB III5) 10-4	17466	17437	16967	17312	18238	19221	16143	18052	18229	13436	17896	19010	17302	16681	16838	15615	17927	15623	17635	15791	16768	14630	18925	17288	16165	16242	16538	14942	18576	18842	18889	16812	15361	15108	15564	17359	15845	15751	17383	16033	16954	15767	17487	16566	18353	15761	16259
A	7	117/21 (DLB III5) 10-5	14547	20701	19612	20428	15885	18945	19594	19877	18446	20500	17320	18712	16709	18819	17614	18600	18098	18068	18461	19713	19253	18501	17779	19598	17030	18465	16646	18428	16448	18155	18744	19590	17919	19235	19370	18966	17862	19291	18091	17447	18780	18880	18626	19701	18407	18301	16788
A	8	117/21 (DLB III5) 10-6	15949	19214	15362	16967	15150	17097	16506	15951	16209	15245	15616	19784	15985	17083	17371	14637	16808	17503	16050	16806	18035	17641	15672	14895	16332	15344	16600	15764	16040	16432	15341	15780	18001	16983	14619	17584	15382	18243	16654	15164	14761	17309	14748	15238	13893	14482	16318
A	9	117/21 (DLB III5) 10-7	13775	16277	15714	16539	15504	16149	16177	14850	14993	15511	15681	16917	14934	15705	15776	16651	16919	14944	17714	15241	17788	13737	16753	14455	15459	14618	18250	17031	15702	15924	18328	15078	15304	15343	16195	14251	17623	16784	15874	14325	15195	15841	13582	16137	15499	15814	16338
A	10	5/21 (ALB) 10-1	20104	20040	19154	21578	21474	22913	21519	21059	23642	20209	18832	21529	18506	20198	20695	20604	22811	19760	18181	21812	19842	20771	19757	23045	19005	22409	19587	18902	20458	20171	21614	21033	16205	22818	24898	20531	20151	18970	20634	21611	20193	21254	19879	20634	17862	19854	21072
A	11	5/21 (ALB) 10-2	16114	14651	14502	15501	16335	17825	18617	17723	14005	18203	16274	16958	18962	15033	17867	16648	16479	17597	17401	19658	18494	17755	17909	14367	14864	17597	16140	17276	14808	18002	18474	13181	13667	17611	19994	15320	17482	15831	16618	16744	17733	17656	17423	16342	18905	16159	15461
A	12	5/21 (ALB) 10-3	21641	21047	21919	19911	22507	21935	20126	19926	19675	19764	20462	19116	19772	18963	21263	19454	17859	19410	17953	19617	21455	19825	20204	20014	18568	18108	21650	21870	19457	19921	22081	18828	21143	18115	19432	21158	20138	17742	19929	18997	19501	19371	18396	18369	18287	20158	19395
B	1	Positive control 193/12 100x dil.	17513	17660	15194	14715	15477	15524	16089	15532	14074	16029	14633	14526	15191	15862	15355	15961	15912	16043	15644	15148	17671	15411	15774	15583	16152	17885	17132	15772	15891	15994	17034	15809	16772	17527	15050	16006	16564	17107	16153	16859	15577	17020	15048	17316	16961	16432	14840
B	2	Negative control 92/16 100x dil.	15434	17049	15824	16852	14492	15647	15959	15909	16195	15031	16617	15296	16094	14296	17024	15343	17834	13747	15445	15948	14832	14624	16932	16565	14836	16330	14711	16648	15356	15467	13883	15346	15454	16754	17601	14918	15860	14642	15073	16152	16171	14401	13543	16943	14555	16009	15904
B	3	117/21 (DLB III5) 10-1	19306	15660	15007	13296	14253	14069	14470	13419	15924	14513	15029	15545	17554	14712	15796	13892	13486	15130	14050	15193	14943	15388	15375	15883	15585	14115	15595	13515	15428	15096	14054	16016	14290	14227	14923	15161	14335	14062	14406	14138	14872	15469	13535	15189	14170	16790	16274
B	4	117/21 (DLB III5) 10-2	14717	15876	15875	15131	14459	13665	15201	14223	13743	13933	14627	15401	14350	15715	14465	15132	14159	15891	14535	14051	14035	14411	14702	14692	14310	13654	16005	14035	13351	16311	14285	16276	14083	14807	13657	14922	14235	13962	14325	13319	14033	15717	14176	13761	14790	14145	15230
B	5	117/21 (DLB III5) 10-3	15374	14965	16803	15316	15078	15511	14654	14725	14734	14520	15992	16098	16358	14122	15607	14690	15022	15621	14239	17051	16720	14686	16337	13647	14903	16138	15577	15027	15229	14501	15670	15809	15308	15313	16041	15247	14289	14675	14023	13858	15226	14578	17252	15694	16102	15605	14528
B	6	117/21 (DLB III5) 10-4	15217	18604	14739	16099	16029	15506	16849	16816	15791	14013	14622	13886	13477	13236	14155	13882	15212	14094	14617	14988	14267	14905	16389	14584	14090	12566	13922	14324	13011	14633	13744	15052	15845	14459	14787	14990	14191	15059	12598	14024	15077	13569	14325	14918	13685	13957	13247
B	7	117/21 (DLB III5) 10-5	16352	14357	14121	15246	14634	15266	14830	14208	15467	15258	16552	16275	15523	16999	13569	14403	15226	15459	14688	15705	15709	14632	17101	15651	13006	15047	15453	16861	13832	13077	15566	13800	14440	12573	16559	15267	14509	13587	13697	15641	15933	13871	15226	15816	14726	14552	15635
B	8	117/21 (DLB III5) 10-6	16509	17050	13587	14359	15061	15161	14684	14047	14209	14786	15526	13726	13207	15319	15054	17085	14857	13504	13874	15773	14517	14323	13399	13238	12524	13289	15270	13723	13189	13637	14267	15322	13911	13652	13733	13738	13488	16490	14775	13102	12758	13211	15938	14898	12650	15899	12769
B	9	117/21 (DLB III5) 10-7	16567	15169	16811	15348	15193	16008	16913	16571	13622	15060	14498	16940	17109	14265	15409	16911	15645	14169	17954	17242	15086	14586	15361	13732	15265	17925	17143	13087	13883	17658	15572	15288	12694	16056	13718	16996	14603	14268	16226	14975	15231	15048	14398	13784	12608	15025	16962
B	10	5/21 (ALB) 10-1	23369	18046	18610	20881	21780	16981	19983	16423	20399	20732	17949	18647	15237	18720	19054	18441	19971	23084	16078	19984	17049	18972	17341	16654	15259	25953	22367	16913	17386	17027	18730	27432	23078	20795	20885	17162	15875	17987	18880	16495	20595	28045	22014	19830	15204	18226	17758
B	11	5/21 (ALB) 10-2	17503	16629	14783	12153	15550	14772	13782	14177	14223	13846	14615	16315	13003	12813	15039	12920	13752	15225	13288	14686	12568	13637	14136	12473	14235	13194	14627	13394	13471	15933	14022	14680	14291	12508	14137	18245	13872	13724	14188	12903	13342	13617	12276	14327	12688	15041	16347
B	12	5/21 (ALB) 10-3	15443	16640	15605	16934	16707	16829	16346	16552	15296	15586	16691	15838	15005	16687	16372	15197	16196	16372	15459	15104	17137	15175	15696	14845	15040	14766	15953	14521	13625	15277	15125	14798	16331	14081	14244	15712	14581	14230	15074	14254	15479	15698	15186	14793	15462	15598	16187
C	1	Positive control 193/12 100x dil.	15310	15018	14616	15157	15353	14566	15590	15111	16232	14607	14349	14507	14992	16535	14601	18426	13208	15330	13428	14913	14197	15940	13277	14244	13038	15918	13786	15835	13853	15057	13467	14469	15058	15238	16562	13770	13610	15708	12736	12990	15778	14698	15277	14755	13855	13463	14934
C	2	Negative control 92/16 100x dil.	23091	14705	14012	15443	13456	13797	16117	18383	15576	15675	15556	17770	13378	13837	14646	14391	16381	14469	14724	15160	13090	15711	14196	12721	13476	16271	14973	13275	15843	15046	15928	15208	13191	15965	14366	16038	13514	14610	13260	14425	12366	14626	13914	13148	13974	13947	17069
C	3	117/21 (DLB III5) 10-1	20497	16997	14783	17013	16159	17283	16419	16170	16008	14889	15931	16181	16701	14971	16646	16248	16631	14655	15974	17560	17134	16670	17892	16361	14844	17780	15929	17115	15517	15991	14942	17759	16759	18132	16797	15108	18155	14562	16637	15335	13255	18843	15533	15828	15169	14159	16772
C	4	117/21 (DLB III5) 10-2	14925	14965	13650	16722	12851	13841	14397	15418	13687	13244	13869	13006	13734	13635	12924	14047	14825	13849	14496	13199	12202	12943	13669	13661	13482	13544	13274	13067	13117	12930	13719	13490	13959	12799	14411	13848	12891	12114	13831	13520	12964	13602	13479	12849	12648	11962	14266
C	5	117/21 (DLB III5) 10-3	16899	16260	16610	14360	16363	16079	16134	14903	13787	16502	14212	15438	16229	15708	16086	13933	14236	13599	14102	14047	15400	14906	15401	14789	15529	15222	13803	13874	17719	13527	14422	15710	16051	16784	15629	13868	13366	14507	14764	15651	15334	15301	16195	14439	16130	16968	15505
C	6	117/21 (DLB III5) 10-4	16990	17783	15897	18519	17195	18165	15077	16423	15011	16287	18027	17698	16298	14649	15651	19427	14522	18591	15104	18926	14756	16539	16592	19735	17967	15773	17228	16104	13706	16675	16915	16825	15724	14400	14902	17054	15207	15509	18698	13443	18054	15545	16224	16943	15729	16392	13649
C	7	117/21 (DLB III5) 10-5	18349	18289	16969	19056	18581	16901	19507	15548	15771	17800	16341	17687	15182	16815	15748	15018	16694	17214	15441	15553	15906	16793	14231	16856	17284	13374	16921	14464	16203	15193	16680	19138	15431	15768	17930	14531	17181	15733	16535	15334	16568	17043	15282	15718	14974	13267	14645
C	8	117/21 (DLB III5) 10-6	18143	15124	13252	14075	13359	14368	13389	15590	13577	13979	15153	13022	12897	14127	13921	12772	14876	12064	14015	14774	12877	12644	13335	12812	13291	13166	13550	12486	12370	12955	15086	12455	13952	13665	12308	12165	13066	13144	13036	12763	14779	12942	14345	12926	12565	12686	12217
C	9	117/21 (DLB III5) 10-7	16331	16128	15918	15710	15106	13450	13503	13838	14607	16758	17394	14591	14277	17610	14062	13581	15619	14595	14684	12438	13430	18609	16134	21327	12535	13414	13356	12996	12632	15175	12361	14890	12398	13509	12777	16346	13487	14780	13572	15315	13902	14362	17087	13160	13038	13750	14736
C	10	5/21 (ALB) 10-1	18186	15150	14113	16034	16076	14148	13998	13760	15533	13886	14211	16180	14095	13590	14609	16292	14264	14061	13875	16450	13684	14300	14945	14056	13351	14191	13887	13613	16162	14684	14399	16542	15087	14329	14096	13520	15222	14840	14154	15188	14333	16548	13798	14395	13501	15350	14604
C	11	5/21 (ALB) 10-2	17267	14843	14014	13149	12464	12910	12397	12768	12173	12211	13266	11913	12167	12414	11941	12404	12094	12329	11851	12375	12551	11918	12949	12111	13085	13146	12170	13112	12689	11930	14458	12455	12893	12289	12287	12498	11801	12306	11607	11553	11442	11683	11973	12036	11671	16086	13284
C	12	5/21 (ALB) 10-3	15710	15455	16042	13927	13205	13863	13847	14298	13802	15456	13502	13547	12702	13923	12945	13798	15296	16268	12311	12959	12821	12381	14468	12070	12840	13594	13880	13343	16684	13584	17717	14884	14724	14197	12394	12727	12654	15140	15704	15624	13022	13165	12594	13623	12972	12520	13809
D	1	Positive control 193/12 100x dil.	16498	16006	14225	14729	14935	14027	15560	13855	14672	14514	16048	15393	14084	14958	14676	14181	15206	16296	14280	15503	13811	12554	14172	14047	13422	14117	13592	16262	13714	15716	13336	14199	14078	14505	13414	13171	14145	14285	13320	12546	13670	14925	14265	14795	13747	14671	12726
D	2	Negative control 92/16 100x dil.	15476	15865	14826	15079	17048	14940	14892	15568	15362	15005	15303	14729	15008	14337	14964	15200	14901	15560	15313	14569	15083	15766	15646	17448	15118	15704	15643	15845	17311	15478	15838	15390	16166	16234	15011	15396	16106	15553	15554	15130	16582	14393	15463	16211	15167	16937	14883
D	3	117/21 (DLB III5) 10-1	17790	18458	15774	16642	18612	18453	15503	18579	21868	17515	16841	17428	17259	15500	20003	20589	16886	16616	19989	15659	17807	17643	19786	16820	15937	21074	16639	17218	17170	18142	15594	19485	16586	20129	15564	14954	15653	14614	18048	17243	18178	17576	17508	18082	15786	20093	16657
D	4	117/21 (DLB III5) 10-2	16115	14265	13806	13506	14207	12943	13323	13339	13913	13551	12762	11804	13100	12865	12091	14537	14529	14359	13231	13818	14602	13616	13264	13090	13432	12483	13437	14661	12476	13089	13615	13469	13358	13174	13108	14596	12685	13405	12798	12276	11746	12925	12953	13027	13822	13218	13640
D	5	117/21 (DLB III5) 10-3	14476	14333	13931	13342	13813	13378	13995	15397	15568	14919	16103	13189	13733	17848	16941	18809	13421	14268	13956	14961	12576	15419	13379	14490	13701	13959	15270	13625	13930	16193	14337	16520	13809	13591	12419	13785	13114	14416	15080	16815	17925	16916	13614	17001	15444	14762	15263
D	6	117/21 (DLB III5) 10-4	20427	21997	18302	14484	16707	16661	14941	15688	14659	14626	16173	15541	15296	13538	17024	15639	16639	15630	14334	16686	17795	16256	14250	14256	18190	12697	15120	16014	15768	16559	14173	15980	18387	15126	14403	14876	15738	13027	15704	15660	15886	17230	17787	17091	14631	16794	14376
D	7	117/21 (DLB III5) 10-5	15282	17708	15312	14212	15877	15991	18558	16880	17378	16800	15264	16270	13070	14695	14653	15347	14678	15212	13792	14054	14408	14285	13929	14942	15334	14309	15012	14143	15703	15374	14834	15142	14613	14264	14396	12495	15140	16921	12752	13114	13309	13202	13536	14251	12557	14899	15741
D	8	117/21 (DLB III5) 10-6	19735	17523	15353	16416	16441	16225	16927	17426	16949	17252	16634	17255	16175	15764	15850	18270	17289	16210	15507	15034	17039	16823	16074	18403	15268	16444	16318	17444	15626	17018	17030	15863	16211	17074	15911	15380	17283	16655	15166	15477	16670	16484	15173	15445	15320	14875	15879
D	9	117/21 (DLB III5) 10-7	16897	17855	13998	14066	18514	16477	18146	15270	13089	14464	12524	13618	13026	16136	14559	16368	13531	18202	16119	14038	15589	13329	16145	16011	13606	13723	14049	14018	15273	15688	14157	14130	12751	15227	13250	16794	13674	12804	12338	12888	12216	17715	12295	14122	14800	14943	12957
D	10	5/21 (ALB) 10-1	19060	15139	14880	15825	15059	16343	14490	16571	15169	16827	15298	13745	13132	13801	15845	16591	15127	14803	14655	15645	15333	15602	16027	15861	13099	15068	15518	15234	14083	13145	15269	13428	14332	14897	13099	15402	15004	13524	16376	15661	14828	13781	17529	13743	13558	17173	14746
D	11	5/21 (ALB) 10-2	14666	13183	13649	13850	13384	14051	13490	14313	13371	14061	13029	12551	14510	13373	14190	12910	15575	13979	13217	14634	12015	12844	14220	13829	13935	14306	11964	13013	13559	13859	12329	14211	14770	13492	13335	12496	13691	14746	12471	12301	15110	12484	12424	15254	12297	15328	12260
D	12	5/21 (ALB) 10-3	16427	14408	13243	12599	12885	12458	13146	12466	11587	13009	12256	12253	12147	11935	12237	11454	13868	11938	14152	12142	11208	12642	12433	12097	12617	11236	11647	12428	11116	12015	13436	12176	11115	11349	11845	12147	11834	12491	11881	11766	11398	11650	11891	13216	12357	12121	14036
E	1	Negative control 92/16 100x dil.	15197	13729	13435	13154	13872	13584	14135	13846	13289	12458	13217	13641	12707	14198	12375	13528	13150	13299	12852	12753	13442	12537	12428	13842	13157	12490	11937	13946	13551	13369	12969	13098	13930	12890	12556	12738	12398	13102	12525	12046	12306	11784	12658	13180	12658	12589	13686
E	2	5/21 (ALB) 10-4	15996	15311	15158	16150	18835	15132	16089	15364	14301	15421	14912	15818	16085	15052	14926	15388	16061	14154	15167	15139	15103	14107	15944	14335	15103	15208	15880	16008	15358	16188	14951	16116	16184	14150	15291	18162	13457	15641	14285	14190	15239	15423	14165	13868	13770	14923	13989
E	3	5/21 (ALB) 10-5	15793	14354	14599	13608	14866	15502	13337	14558	15670	13517	12263	12635	12232	12951	14428	12353	12230	13289	12763	12587	12542	12722	14155	12369	12118	12199	13914	13630	13497	13440	13493	11844	13556	12939	13074	12747	13928	13115	12516	14154	13802	12921	12381	12061	11921	12702	12554
E	4	5/21 (ALB) 10-6	16658	15541	14611	16226	13264	15984	13671	13901	13763	15490	17156	14193	14356	14027	12491	15463	14523	14315	12154	14544	15599	13677	13211	12869	13020	15667	13943	13080	13355	14043	13182	13573	15195	12621	13106	15077	13676	13677	12946	12749	12052	13904	14154	12239	14432	12594	15930
E	5	5/21 (ALB) 10-7	17485	14260	14009	14905	15671	16145	14930	13982	17331	15571	14621	14423	16274	15616	13052	14514	14498	14173	13999	13754	14919	14333	12637	14704	13949	13888	13977	14089	12252	16410	12463	14671	15144	15796	12700	13696	12960	14625	14419	13151	15905	13234	12737	13259	14328	12635	12100
E	6	8/21 (DLB IV6) 10-1	16307	15298	15172	14449	14962	13548	15062	15647	14216	14405	14249	14550	16057	14918	15517	13492	14289	15410	14114	14301	13378	14245	15396	14771	13599	14685	15523	14087	15318	15342	14069	15816	14776	15120	15089	15118	14292	15538	14678	13772	14788	13540	15190	14526	14002	16668	16839
E	7	8/21 (DLB IV6) 10-2	18180	16180	16315	15558	18438	17664	15453	16900	15456	16675	14355	15833	16517	16347	15574	14840	15363	17277	16609	15842	17047	17758	16648	15398	15183	17253	17630	13802	16979	14500	15837	17237	15579	15272	14676	14057	14878	15688	16056	15869	16463	15532	15143	16091	14089	15044	16338
E	8	8/21 (DLB IV6) 10-3	17542	17742	18700	16152	17416	18165	16295	18310	17894	16578	16404	17340	17340	17407	15400	16772	18508	15708	17245	16496	16794	16016	15438	16189	15182	16162	16651	15334	15944	15282	15304	15765	16705	18038	14990	15838	17413	15887	16872	15290	15754	16505	17315	15338	15535	16636	17028
E	9	8/21 (DLB IV6) 10-4	17159	14771	13025	14750	14023	12522	14621	13328	13393	13490	13146	13547	13010	12850	13570	12606	12938	12982	12504	12310	12716	11796	12246	12515	12028	12121	12773	12961	12396	11639	12780	12256	12285	12247	14148	13025	13037	12550	12184	13488	11643	12613	13338	12399	12210	12223	12727
E	10	8/21 (DLB IV6) 10-5	15403	16568	13580	14217	13212	13992	12569	13066	12963	11526	14092	12598	13349	12211	12045	12202	12593	13026	11717	12950	11582	12068	12484	11658	11856	11771	11323	13410	12814	11560	12415	12442	11872	13266	11003	12524	12847	12239	11822	11401	11728	11253	11595	11388	12692	11372	11096
E	11	8/21 (DLB IV6) 10-6	17236	18687	13848	13683	14456	14362	13462	14309	14797	12881	19335	14171	16252	14109	14085	13726	14939	13755	14678	14516	13604	13794	13204	13841	13584	12877	13967	13960	14238	12936	15079	15409	13373	15594	13199	14581	14764	14908	16509	13084	11990	13197	14012	14571	14469	13861	13398
E	12	8/21 (DLB IV6) 10-7	17637	14114	13266	14903	15853	13423	13224	12811	12932	15538	18007	15181	14258	12976	12139	16563	13022	14718	13765	13296	17442	14418	14412	15715	12795	14818	14192	13587	12848	14644	13401	15524	14138	15130	14238	15302	14176	12798	12429	14092	12682	13324	13749	11939	14102	15991	14670
F	1	Negative control 92/16 100x dil.	14260	14805	13369	12722	12579	13985	12646	13026	12274	13023	12947	12373	12513	12260	12319	12357	13198	14194	13604	12643	13065	14689	13131	12296	12184	12030	13159	13468	14359	13072	13560	12014	13692	12828	12493	12425	12185	11581	12039	12107	12862	12379	11767	14433	11901	12948	12436
F	2	5/21 (ALB) 10-4	16485	15240	14105	12760	12827	12447	13306	13296	14328	12493	12236	11904	13331	12261	13155	11820	13222	12548	12966	13517	12733	13110	13281	12027	13396	11714	13135	12572	12325	11784	11605	11294	13018	12587	13212	11837	11669	12246	11997	12717	11378	11960	12332	12637	12073	11241	11556
F	3	5/21 (ALB) 10-5	15238	14562	13171	12920	12793	13194	13521	13968	12787	12670	12269	13403	12929	12744	11535	11899	13370	12508	12290	12467	12061	12109	12739	12632	11856	12917	13412	14637	13847	12179	12415	12360	12034	13175	14330	12149	12118	11637	12134	11402	12115	12281	11413	12667	12914	12273	12823
F	4	5/21 (ALB) 10-6	17740	17442	17431	15170	14857	13482	13750	13050	13009	14307	13251	12233	13212	12103	12778	13766	12884	12228	13836	12537	11964	13078	13198	12844	12868	13871	12069	13181	12128	13575	14213	13177	12543	12093	12664	13403	12613	12927	13041	12265	13553	13566	12918	12116	12433	12302	13783
F	5	5/21 (ALB) 10-7	16739	17074	14752	14342	12962	13579	12667	14202	13928	16342	13662	14346	12663	15223	13052	14363	12538	15383	13749	12016	13880	13898	13629	13570	14393	12116	13970	13393	12138	11957	14750	13059	11667	15500	15670	14294	14105	13038	12645	11984	12033	12751	11983	12772	14516	12205	13479
F	6	8/21 (DLB IV6) 10-1	17456	13786	14142	13589	13644	13593	14415	13851	13667	13799	14014	13202	13702	14561	14313	14139	13061	13947	13226	13140	12928	13034	13188	13547	12936	13484	13930	14375	12665	12938	13918	14564	13275	12698	12937	13021	13377	13679	12939	12847	13865	14166	13012	13461	12532	13842	13348
F	7	8/21 (DLB IV6) 10-2	18108	14402	12908	13253	12993	12536	13549	14136	13069	12845	12460	13429	12440	12978	11998	13239	12476	11903	11979	12765	11810	13492	12150	12867	12156	12076	12435	12263	13777	11802	11804	12742	11956	12270	11724	12840	13258	12077	11569	11905	12803	11714	11682	11614	13332	11958	13056
F	8	8/21 (DLB IV6) 10-3	16604	13540	14088	15394	14887	13731	12960	13007	13963	18209	15623	14430	15366	13462	15785	13614	14668	13375	13372	13385	15481	14578	15134	14090	12682	14595	17936	17323	12964	13854	18095	13001	13713	12001	13649	16261	14210	12825	14041	14860	15722	13497	12265	20435	15283	12861	14483
F	9	8/21 (DLB IV6) 10-4	15779	15057	13458	14777	14621	13217	13483	12851	13667	15304	14094	14006	13371	15347	13819	12750	12951	13693	13245	13487	13565	12797	14666	14790	13087	15210	14156	13387	15233	14049	12301	14159	14662	16300	13552	13688	12515	13632	13930	13901	11859	12055	12869	11903	14101	13786	13163
F	10	8/21 (DLB IV6) 10-5	16961	15545	16055	15780	17150	13838	13210	16604	15507	14493	13732	12995	13513	13743	15936	14184	15559	12571	13517	15278	14913	14671	14600	13726	12844	13679	14847	11864	14980	15238	12416	12531	13811	12552	12950	15103	14464	13406	14032	14353	14715	14495	13605	15228	12104	11849	13484
F	11	8/21 (DLB IV6) 10-6	20421	21037	14680	20093	15527	17965	15339	16065	15824	14711	17341	14854	16231	15676	16996	15478	16074	15381	16828	16035	18062	14927	20322	16027	17951	14698	14638	15431	15429	15123	15635	20756	14485	16062	14578	14316	17136	14788	15285	19654	15056	15221	16944	16374	15256	17324	15709
F	12	8/21 (DLB IV6) 10-7	17283	17900	13196	16467	16559	16608	16966	16454	14753	16579	19676	18045	15515	16809	18757	15018	16554	18972	15453	15388	17568	16756	12925	16673	15128	14288	14577	12668	15977	14351	14716	13836	13964	14843	15988	15981	14654	13562	13714	15064	15060	14361	17465	15835	17505	16952	13691
G	1	Negative control 92/16 100x dil.	16699	15831	15154	15000	15589	15193	15006	15754	15697	15071	15125	14631	15210	14925	14883	14623	14783	14419	15029	16384	14651	15184	15896	14914	14914	16308	14897	14625	16479	14548	15931	14571	16022	14925	15149	16353	15950	15172	15102	14729	14793	16661	15012	15916	14775	14807	16097
G	2	5/21 (ALB) 10-4	15900	14973	14124	14018	14490	14210	12630	13049	14521	12609	13748	12405	12630	12292	12999	12473	12652	12572	13329	14012	12812	12404	13839	12128	12625	11205	12276	13208	12255	11629	13180	11776	12302	13194	12670	11063	12606	11381	11342	11590	11657	11850	11302	11723	11952	11606	12241
G	3	5/21 (ALB) 10-5	16876	15345	14131	15766	15198	14263	14132	15854	13433	12508	13729	12854	14791	15021	14666	13533	12872	12344	14753	15050	14558	15134	14791	15562	12577	16692	13897	15892	15539	14173	14208	12961	15886	14499	13904	13410	12603	15610	15986	13040	14919	12879	13761	15680	13763	11619	14602
G	4	5/21 (ALB) 10-6	15117	14953	14257	12872	12635	13025	12084	12014	13117	12825	13855	12208	11652	11796	13305	12707	12953	13290	11969	11670	11465	11995	12654	12306	13216	12491	12882	12072	12323	12414	11128	13391	12991	12479	11857	11336	12993	11574	15164	12738	12695	12669	12091	12465	11946	12795	11884
G	5	5/21 (ALB) 10-7	15667	12373	12564	12820	11756	12032	11676	11902	11816	11462	12026	12548	13054	12606	11449	12073	11499	11662	11775	12015	11568	12069	11765	11720	11982	11345	13314	12006	11490	11896	11451	11301	11693	14053	11787	11548	11605	12454	11866	11273	11669	12224	10933	12926	12713	11157	13859
G	6	8/21 (DLB IV6) 10-1	17304	15544	13924	14845	13278	13539	14726	13602	13975	13700	15024	14849	14797	13496	13433	14961	15317	15546	14538	14630	13467	13133	13785	16078	13815	13060	13322	13657	13485	13967	14813	13984	14345	13413	14089	14198	15197	15370	14377	13011	13716	15005	13755	13401	14600	13579	16605
G	7	8/21 (DLB IV6) 10-2	16700	14678	13448	14003	14515	14976	13595	14608	14651	13672	14801	14642	15078	14071	15255	14699	13602	14637	14698	16328	16947	14519	14125	14719	13318	14709	13815	14737	13929	14161	15949	14700	13099	13810	15144	13855	14641	13577	13942	13634	15294	14726	13719	14505	14140	15348	13590
G	8	8/21 (DLB IV6) 10-3	18600	14161	14465	12611	13446	12173	12585	12375	12855	12876	13298	12873	12578	13123	12374	12989	12420	12760	11871	11917	11915	12273	12972	11906	12560	13673	12056	12600	12146	12149	11978	14493	12356	12344	12201	12312	11939	12665	11904	11869	12445	11636	12385	11965	12576	11758	12305
G	9	8/21 (DLB IV6) 10-4	15342	14750	13849	12650	14225	13689	13401	12710	13313	13401	14708	13372	12056	12761	12222	12065	12365	13555	12828	12777	13029	12455	11803	12293	12741	11975	12406	12348	11590	11623	11850	11810	13848	12810	13155	11532	13426	11246	11818	11767	12606	11527	12123	13200	12611	12796	12957
G	10	8/21 (DLB IV6) 10-5	16702	17175	13526	14910	13641	14216	15138	14153	13399	15391	16412	15113	13580	15128	16939	15229	17048	14163	13193	16258	18263	12601	17695	15466	12612	13775	16235	12189	14352	15948	13354	14859	13393	13934	15927	15487	15358	14294	13514	13135	13646	17146	13212	14912	12487	14537	12511
G	11	8/21 (DLB IV6) 10-6	17022	17567	13457	13497	14388	14083	14340	12954	15859	14098	13838	14462	14229	14169	16222	14125	13156	13416	12616	13613	12882	15806	13162	13054	14265	13821	13967	15106	15816	14690	12859	14876	13902	14344	15193	12137	14170	13910	13647	13954	13840	12742	13831	14446	13476	14282	12077
G	12	8/21 (DLB IV6) 10-7	26325	16047	17299	16797	16628	17196	16224	17629	16357	14471	16346	16045	14930	15543	16727	15106	15015	16420	16116	18951	19514	15954	14713	15975	15368	17020	16337	14996	14477	14963	16135	17020	16801	14906	15438	15135	16400	15135	14749	19665	21576	21687	20499	19260	20412	20820	20927
H	1	Negative control 92/16 100x dil.	14839	15308	13552	13862	13175	12565	12536	11255	12644	13349	12822	12557	12492	13193	11219	11993	11271	11433	12430	12811	14326	12749	14070	13180	12440	12290	11111	11266	13342	12743	11678	11221	12736	13419	12962	13041	12398	11549	11872	11850	12276	12706	13043	11704	11237	12440	12313
H	2	5/21 (ALB) 10-4	14813	13137	13672	14322	14374	12409	12528	12765	12501	12482	13189	12857	13957	14130	11952	13021	13301	13376	13463	13151	12958	12794	14026	13602	12740	12715	12382	12218	12614	12892	14081	15371	11856	12592	11911	14436	12985	12648	12872	12356	12258	12329	12356	12164	11474	12544	11796
H	3	5/21 (ALB) 10-5	15032	14146	12452	13896	12120	15784	12736	12320	12735	12227	14817	12166	14195	12153	13252	13773	13180	12859	13790	12282	12907	13393	12317	14073	11480	13453	12645	13363	12029	13048	12683	13290	13526	13369	11731	12868	12091	12727	11750	14889	13280	11985	13758	12193	13388	12841	11613
H	4	5/21 (ALB) 10-6	14600	14593	14356	13822	13303	13767	13156	13160	12829	14841	12704	13521	15034	12802	12860	12191	13406	13052	14604	13820	12230	12647	12583	14575	13705	12668	11943	13308	13438	11952	14189	12838	13180	13356	13832	16287	14547	14544	13150	16187	14708	12785	13684	13915	15054	12826	11893
H	5	5/21 (ALB) 10-7	19700	15685	14954	15443	13707	13713	14532	14110	14406	14159	13993	15183	13594	13764	15448	13282	14908	13329	14316	16140	22144	13434	13949	13639	13464	14387	14275	14598	13698	13895	14237	15757	14142	13989	13303	14663	13762	13186	13083	15027	13460	13452	12767	14818	18474	12481	14036
H	6	8/21 (DLB IV6) 10-1	16669	14776	13816	13419	13059	15001	14516	15273	15290	14465	14960	17562	13831	13806	15766	13582	13965	14730	13923	16022	13624	13483	13579	13951	14549	13825	14091	14518	13362	14963	15038	13729	13799	15879	17321	15895	14555	15024	14196	13634	14003	14156	13139	16452	15932	18139	13073
H	7	8/21 (DLB IV6) 10-2	15201	15179	12974	12605	15281	12690	16847	14790	12423	12866	12476	12519	12603	13700	13513	15360	13589	13578	15794	12653	13495	11952	12983	11655	13126	11606	12448	11607	11956	11859	12576	12644	12893	12436	12661	13314	11933	14730	14139	12248	11908	14462	14170	14103	12939	14286	13964
H	8	8/21 (DLB IV6) 10-3	17660	13389	14441	13911	13367	13785	12504	14043	13869	12613	14185	11627	12533	12319	12180	13268	12696	12346	12679	12106	12688	12306	12738	13984	11960	12259	12261	12634	12380	11793	12704	13797	13392	12793	11753	11871	12832	13011	12795	13732	12397	12576	12598	13893	13169	13569	11674
H	9	8/21 (DLB IV6) 10-4	17725	18240	17439	13495	13177	16825	14322	14659	15757	14174	15505	13729	13017	14361	13469	13858	12522	13681	15583	14054	14100	13699	14509	17784	18299	13542	15091	14826	13433	12905	11818	15059	16010	16757	14827	15411	13169	14125	13991	14134	14467	14402	14805	14560	12716	13098	14631
H	10	8/21 (DLB IV6) 10-5	14652	13500	13891	13172	13572	14032	14450	13781	13820	12992	14132	14080	13537	14600	13509	12766	13613	12769	13211	14206	12763	12717	12893	13596	13970	13553	13929	12538	12315	13655	13220	12354	12778	12372	12584	12336	12497	12846	12985	14122	12513	12508	13227	12859	14350	12916	12583
H	11	8/21 (DLB IV6) 10-6	16051	14181	12811	13312	13160	12673	13615	13944	12100	13479	13204	12358	12139	12344	11965	12548	12120	12025	12835	12156	11708	12120	12053	12152	12410	12380	11805	11624	12121	12359	11988	11968	12113	11447	12548	12316	12283	11507	11546	11810	12305	11707	11839	11854	12986	11554	11386
H	12	8/21 (DLB IV6) 10-7	16189	13604	15634	14801	13759	14075	15395	14850	15008	13816	14245	15877	13286	16612	16280	15394	15906	16011	15846	13781	15090	16040	16937	16570	16416	15622	16486	15828	15863	15090	12317	16106	14987	15031	15542	15991	15335	15308	14804	15342	15008	15930	14467	14565	14988	15441	16040
[truncated: 194 more columns]

## Sheet: BH 4x
			0 h	0 h 15 min	0 h 30 min	0 h 45 min	1 h	1 h 15 min	1 h 30 min	1 h 45 min	2 h	2 h 15 min	2 h 30 min	2 h 45 min	3 h	3 h 15 min	3 h 30 min	3 h 45 min	4 h	4 h 15 min	4 h 30 min	4 h 45 min	5 h	5 h 15 min	5 h 30 min	5 h 45 min	6 h	6 h 15 min	6 h 30 min	6 h 45 min	7 h	7 h 15 min	7 h 30 min	7 h 45 min	8 h	8 h 15 min	8 h 30 min	8 h 45 min	9 h	9 h 15 min	9 h 30 min	9 h 45 min	10 h	10 h 15 min	10 h 30 min	10 h 45 min	11 h	11 h 15 min	11 h 30 min
A	1	positive ctrl. 7/14 (100x dil.)	13286	11771	12591	13069	12374	14151	13479	12510	14023	13290	13871	13697	13257	15581	14161	14526	14459	15344	15467	13597	14263	13057	14519	13871	12910	13361	13803	14391	15563	14485	12403	15078	14022	14521	14527	14850	14205	13768	14795	13856	13648	15302	13581	13961	15991	13870	13033
A	2	negative ctrl. 21 CD (100x dil.)	12342	12549	12997	15437	14503	14599	15972	13561	14541	15698	14734	14540	15000	13682	14101	16341	15181	15096	14538	14363	14286	15135	15933	17123	16604	15230	14901	15332	15456	15597	16956	16332	16066	17164	13254	15851	14943	15559	16140	14038	15393	14543	15732	16953	13851	15920	15151
A	3	130/14 10-1	16366	15887	14753	15337	15078	14965	15417	15519	14883	16557	16710	15780	16021	14476	14227	14303	17674	15910	15770	14476	16692	15072	15410	15439	15188	14569	15132	16410	18840	14751	16017	15213	13856	16950	16011	14448	16210	15135	16401	14487	20131	15625	15039	15689	16012	15553	14324
A	4	130/14 10-2	11854	12649	12376	11568	12966	13676	13084	14378	13970	13289	13577	13649	14358	12488	13589	14157	14486	13195	13632	14159	13309	14072	13315	14297	14301	12766	13875	14328	14711	14617	13251	13494	13232	13295	14785	13752	12496	14173	14546	13032	13330	13301	12954	13389	12669	14516	13878
A	5	130/14 10-3	13635	15100	13019	13658	15420	16932	15141	16928	15843	16980	16815	15001	15248	14596	16181	14481	15049	16063	15259	16055	15929	15171	15526	15481	15274	15641	15827	15085	15349	13899	15312	17826	15446	16033	14070	15810	16133	15349	14523	13694	14849	15271	16391	17041	15216	15022	14822
A	6	130/14 10-4	14065	16669	14435	15765	16308	14832	15988	15606	14628	17022	15633	15380	15500	13931	14813	14266	13482	15011	14933	15251	16497	15300	15065	14723	13690	15162	13258	14778	13723	14834	13659	14839	14223	14654	15212	14841	14988	14444	14512	14084	13741	16131	14458	15777	14029	13666	15035
A	7	130/14 10-5	12985	14716	13526	13403	14857	15898	16641	16003	15510	14757	14903	16295	15388	16392	16231	16354	14419	15347	15404	14733	15938	16980	16683	15436	15265	16432	16005	15523	16525	15002	15382	15597	14520	15882	16185	22359	15717	19375	16454	15847	16226	15571	15236	14638	16560	14314	16072
A	8	130/14 10-6	13730	14282	14884	15694	14213	14092	14127	15228	14658	14665	13878	15241	15524	15625	15980	13571	14088	14988	14021	14391	13370	15345	13970	15216	15628	13848	15549	15636	14192	13874	15413	14793	14516	12526	14726	13299	14921	14855	15432	15548	15162	13753	14001	14155	14948	14251	14323
A	9	130/14 10-7	14101	14246	14136	17955	13656	15877	13383	16645	14488	16886	14326	15197	15410	19353	14385	17398	16532	15428	15987	13769	12386	14569	17347	16860	15415	16758	20982	14704	17519	13962	18165	16108	13190	13549	13990	14479	15273	15624	14948	14171	16445	15177	14402	15270	15360	14641	14093
A	10	16/20 10-1	14394	18395	18377	20495	14440	14964	15520	16387	16214	21520	16809	18699	20799	18962	19018	17587	16144	18705	17509	17031	20178	14961	23272	22703	16868	13229	14895	13658	16958	15559	20080	20127	16993	21357	21989	18248	18748	16925	22741	15461	17140	16801	18951	20380	20745	14643	19333
A	11	16/20 10-2	12088	13252	12653	14311	11672	13330	13068	12178	12967	11972	12056	12318	13493	11953	12541	12637	12958	13443	12375	13700	11163	12955	12448	13871	13715	10985	14152	12250	11552	13314	12394	11695	11854	12578	11597	13229	11559	12154	12563	13762	12080	12814	13529	12390	12398	12844	12211
A	12	16/20 10-3	14169	13401	15634	16841	13762	13723	14592	15733	13918	15873	13449	14133	14435	14993	12775	13827	12625	15387	14740	12963	12811	13035	14523	15196	14610	15419	13786	11705	12044	13998	15713	13840	13356	15902	11717	13287	12483	13775	12409	13612	14526	11814	13608	14727	13883	12066	13793
B	1	positive ctrl. 7/14 (100x dil.)	12339	13759	11633	11531	12747	12742	12731	12036	11906	12152	12871	11459	12376	12245	11358	11920	13966	12660	12002	11961	11745	11977	12780	13797	12132	12436	12362	11971	12488	12725	12914	12556	12103	11912	12798	11757	12208	12838	12330	12058	11257	13132	12080	11872	11274	11841	12557
B	2	negative ctrl. 21 CD (100x dil.)	12421	11548	11976	11934	12608	11945	12064	15014	14649	13421	11437	12447	14830	14043	12209	12978	13197	12650	11853	12192	14019	13079	13824	13706	12228	12964	14465	13931	14219	12028	13851	14631	13117	16069	11886	13530	11808	14111	13048	14071	12709	12521	11617	14211	12462	15456	15836
B	3	130/14 10-1	15446	15116	12772	13718	14368	14568	13494	15391	14585	14264	15032	14340	14145	14016	15058	13448	13393	12753	12610	15710	14259	11588	13736	13458	18523	15381	13754	14325	13427	15744	14673	15136	15092	13816	14498	14286	15875	12569	13785	16145	12836	13938	17465	15309	14336	15274	16510
B	4	130/14 10-2	11823	12113	11410	11325	11647	11929	12949	12195	13022	11761	13005	12039	11009	10752	12151	11319	12004	11395	12254	10583	12075	11267	11006	11224	11994	11551	11248	11809	12271	11894	12943	11689	11896	12178	11660	11685	12578	13511	11517	12365	11638	12246	11610	11365	12754	11518	11026
B	5	130/14 10-3	12605	11915	12009	11823	11937	12545	12456	12971	12956	11847	11496	12230	11356	11977	11897	12368	12888	11293	11599	12174	12622	11847	11681	12058	12327	11508	13065	13226	12967	12789	12462	12218	12136	12410	12139	11901	13479	12230	12193	11461	12244	12571	13287	12315	13459	13281	11987
B	6	130/14 10-4	15262	14274	13917	12473	12972	12794	12167	11602	14042	11387	12192	12030	12746	12658	12464	12093	11789	11247	13936	14306	11709	12752	12519	11888	12324	13073	12463	14794	14610	11352	11998	13380	13730	12025	12560	12403	12372	12240	12771	13217	11043	12545	12295	12235	12793	11779	13363
B	7	130/14 10-5	13016	14330	12219	13165	13002	12474	12460	12871	15358	12718	11711	14437	10879	12067	12286	11183	12559	12069	13538	11210	12224	15185	13972	13353	11988	15215	14945	13267	12789	13204	12828	12087	13234	12203	12649	12817	12854	12482	12316	11549	14227	12127	12752	12435	12513	11918	12086
B	8	130/14 10-6	12640	12618	12772	11772	13323	13388	13299	14232	12756	12865	11258	12260	11293	11466	11519	11062	14052	13717	12196	12138	11765	12806	12375	12598	10680	11606	12371	12436	11235	11894	15515	12918	10956	10917	11582	12193	12088	12850	12599	11526	13069	13384	13583	11962	12901	12099	12557
B	9	130/14 10-7	13772	14160	12684	11112	13010	13242	13188	12193	11604	13040	11281	12166	10840	12969	11291	11116	11935	13805	12660	10876	10578	10958	13700	10761	11366	11966	12118	11588	11064	11322	11575	11798	10884	11474	12999	12778	11572	13252	10553	11346	12732	11498	12563	12264	12566	12325	12066
B	10	16/20 10-1	13513	14535	11651	12147	13952	13076	13580	15731	13706	13055	11695	12720	11510	13635	13497	14137	14280	13818	14902	14034	13811	13851	12520	14984	13170	13321	17645	12451	12867	14801	12813	13766	14477	15096	14756	14504	13414	15967	13764	13715	12549	12547	15871	14325	16581	13811	13555
B	11	16/20 10-2	13244	11418	10456	11220	12440	11250	12865	11520	10612	10604	10916	13996	12631	12161	10420	10639	12037	12182	11316	11113	11056	10418	12030	10889	10210	10467	11732	11656	10388	14264	12519	11365	12109	11803	10571	11625	11029	12712	11089	11159	12292	10797	11204	11016	12406	10856	10923
B	12	16/20 10-3	13462	13234	12144	13775	13240	16660	14355	12195	11832	17305	13531	12301	12207	14272	11933	12054	13867	15133	14539	11782	11919	11424	10795	11832	12477	11224	14818	10296	14312	13937	13146	12956	13525	15480	11654	12289	12931	12608	15215	10776	13278	11405	14351	12951	11187	14299	11866
C	1	positive ctrl. 7/14 (100x dil.)	12341	11955	11951	11749	11537	11943	11889	11670	11344	11869	11236	11320	11862	11414	11628	11215	11109	11790	11407	11067	10997	11904	10851	11234	10962	11431	11654	11261	11038	11707	11536	11395	11160	11356	12132	12514	12409	11398	11023	11391	12645	11829	12433	12809	12120	12182	12945
C	2	negative ctrl. 21 CD (100x dil.)	13642	12961	11584	13128	12687	12262	12229	12053	11853	12027	11519	11180	11727	12283	12574	12561	12156	13481	12533	10824	13530	10941	12641	12612	12295	12977	11201	12312	11544	11894	11373	11837	12636	12010	12003	13291	10941	11054	10772	11212	12606	12646	11023	12547	12042	13218	12235
C	3	130/14 10-1	13998	13995	15540	13635	14565	14765	15897	13540	16207	13218	14565	12479	15399	14508	12092	13932	13938	14419	13556	13506	15729	13508	15439	13702	13922	15435	15212	13052	15454	14063	14760	14957	15561	13965	13894	15707	15708	13203	12569	14173	14877	15374	14382	16997	15356	14587	16243
C	4	130/14 10-2	14882	12073	12908	12492	11568	12422	12165	11819	14009	14546	14488	12552	11877	15816	12357	12349	11658	14059	12076	13746	13506	12989	18972	12840	14352	14157	12167	13449	14133	11239	16869	14222	12357	11635	17068	15105	15544	14116	13186	14253	13552	13054	11572	13075	12468	12357	18042
C	5	130/14 10-3	17149	13515	12779	12483	12264	13467	14318	12443	14026	12959	13367	12717	12357	11430	11425	13351	13471	11456	12299	11634	11801	13121	13524	11908	12712	13170	13843	12767	13210	13017	13134	15059	13870	14983	11961	13397	12311	12763	14356	11952	13035	13213	14849	12930	12133	13854	11945
C	6	130/14 10-4	14514	14801	13593	14097	13149	12751	14005	14028	12655	12850	13708	14680	13290	12653	13219	13507	13554	12746	12925	12929	12923	14067	13564	12961	13084	14708	14233	14865	12755	13042	13395	14370	13761	13603	14482	13631	13897	12896	13587	14192	13275	11840	12578	13993	14033	13851	13718
C	7	130/14 10-5	13204	14557	12788	12441	14830	13354	13130	12917	14974	12902	13694	14167	11921	12734	12952	13671	12102	12360	12652	13162	15088	15735	14526	16080	13932	14573	13946	13181	13128	14998	12624	15555	13752	13420	13778	14001	11749	12598	15393	13296	11135	13172	13860	15147	13169	12953	13982
C	8	130/14 10-6	15145	18047	15720	13462	13806	11868	12059	13271	13421	11885	11450	12587	13618	15755	12920	12236	12529	10616	12607	11754	13087	14389	13804	15296	14306	10618	12783	12514	14958	12240	13235	12950	12132	11888	13099	14459	13568	14243	11549	12679	12499	10994	12625	15573	13012	11598	12822
C	9	130/14 10-7	14852	13328	12355	11381	12359	11238	11661	10882	12283	11467	11054	13245	12103	10718	11653	10653	10821	11650	10476	11300	13299	11939	11064	13352	11162	12964	11543	12007	11196	10376	12273	11209	11902	10369	11931	12294	11098	10641	10396	10522	11984	15001	11685	10412	11643	10680	12672
C	10	16/20 10-1	13580	13389	11702	13084	12590	12753	12753	11942	13308	12853	11057	11294	11089	12907	11545	10929	11474	10713	12984	12323	11601	11339	10730	11258	12373	12129	13983	11053	10307	13392	11074	12348	11990	11039	11199	13252	12869	10983	11178	12031	10959	11569	13898	13135	11561	11621	13753
C	11	16/20 10-2	12440	11370	10938	10833	10931	10761	10314	10675	10115	10414	10313	10020	11013	11221	10357	10228	10403	9964	10440	10068	10554	10199	9953	10692	9901	10290	12362	10585	10206	11278	10681	10550	10102	12140	10424	10365	10561	10961	10581	10934	11397	10481	10532	11520	10324	10480	12372
C	12	16/20 10-3	12560	14192	10314	11492	11070	10494	11127	10086	11354	10218	10084	11482	10043	10176	10128	10748	10395	10577	10265	12262	9896	10698	9932	10463	10161	10164	10463	10295	10213	9952	10968	10376	10098	10052	10493	10456	10377	10615	11084	10892	11235	10396	10056	10483	10903	10135	10552
D	1	positive ctrl. 7/14 (100x dil.)	12214	10805	11980	11460	10492	11564	10690	11410	10314	11467	12080	11272	10741	10513	10988	10730	10919	11185	11311	10660	11629	10523	10669	11394	12611	10581	12934	10888	12047	10704	10904	12121	11536	11918	11481	11035	11314	11569	11319	12099	12485	11389	11393	11468	11301	11786	10896
D	2	negative ctrl. 21 CD (100x dil.)	11698	11410	10982	11085	11500	10725	11507	11010	11723	11020	11238	10987	11514	11862	11827	12578	11365	11636	11951	11123	11746	12931	10394	11943	11463	10970	11121	11457	11692	12145	11545	10880	12014	10678	11634	12368	11592	11141	11404	11075	10933	12688	11147	12015	11838	11975	12990
D	3	130/14 10-1	14130	13146	12951	12700	13232	12162	11261	13386	13575	12606	12201	14100	13971	12831	11917	12062	14572	13354	13396	12791	12971	14246	10817	13407	12503	11544	12350	12896	11959	13002	13965	12796	12273	13249	13289	12838	14161	11151	11999	12831	14855	13284	13100	12887	11966	11864	12840
D	4	130/14 10-2	12263	13627	12301	13026	10852	13651	10480	12544	11098	12573	11386	11117	13322	12650	10859	16242	12174	12183	12243	11481	11796	10907	11077	11991	11878	11062	12236	11955	14063	11254	12050	12487	14079	12382	13844	11386	12211	11878	13063	14324	11325	11841	14109	13965	14469	13507	10899
D	5	130/14 10-3	13553	14049	11488	10903	12514	12087	11686	11806	12137	12711	13237	13151	14395	12759	14166	12209	13885	12275	11865	11185	15080	14127	14919	11915	15870	15044	12579	14254	13713	13426	17952	14435	13024	15018	11943	12946	11101	16207	12906	14837	14406	13026	12801	13696	15989	14745	16333
D	6	130/14 10-4	13514	14065	14677	13361	14919	13897	16568	13914	15107	15461	14724	14045	15228	13366	12649	15687	13505	13127	13341	13834	13795	13001	14343	14216	18014	17111	15233	15693	17386	16334	15388	14126	15644	15055	13714	12920	14563	15438	12958	20537	15668	16683	15794	14535	13127	17280	13570
D	7	130/14 10-5	14245	18890	16643	24367	28043	24067	26274	27851	26623	26148	24211	21768	26194	26120	24239	24051	26173	24674	25495	23063	23884	29083	25093	25366	25446	21990	24163	26095	24228	27386	24882	22894	25549	23678	27849	23377	25084	27152	24244	24554	24445	22043	27087	23167	28237	28048	23602
D	8	130/14 10-6	12895	11517	15117	12916	13420	16202	12971	15054	14182	11872	11961	14503	12377	13576	14495	11138	10469	12490	11120	12496	12676	11503	11199	13000	12202	11202	14805	11940	12019	11595	12332	13332	13751	13730	12327	12861	14572	13977	12817	12263	13286	11331	11240	13567	12907	12842	12632
D	9	130/14 10-7	13915	14020	16686	15628	15251	16390	15885	16552	15884	15253	16838	16980	15532	15509	16413	16618	15705	17530	15168	17535	15871	16109	16128	17144	17569	16628	16087	17457	17155	19245	20043	20179	18777	19174	19430	18967	20389	17201	20861	19495	20003	21886	21702	19445	19173	20116	18005
D	10	16/20 10-1	16938	14654	16175	15987	17151	16565	16257	18810	17303	16873	17256	16149	15543	21405	17937	17143	17288	17606	18587	16287	17171	18712	17297	17434	19847	17164	17395	18030	17259	17599	18578	17591	18278	17990	19759	19158	19051	19248	18985	18273	23581	20674	18645	19516	19578	22313	18798
D	11	16/20 10-2	12879	12347	11098	12261	10614	10699	10821	12158	12929	10813	10925	11467	13002	10528	10114	10666	11574	10799	11749	11834	12013	10392	10358	10465	11822	10096	15354	10310	10332	12735	11969	11034	12464	11290	10618	11221	10307	13066	10174	11227	12517	10225	11790	12141	12719	10458	10411
D	12	16/20 10-3	13543	14717	16422	17227	17632	17514	17206	17450	17479	18537	18957	17929	18120	18871	18825	18489	17466	18845	18246	18637	17537	18277	18787	18845	20933	21405	18201	19670	18370	19432	19130	17782	19050	18878	20005	18797	21406	19164	21488	18482	19116	20763	19131	19019	18622	18189	17925
E	1	negative ctrl. 21 CD (100x dil.)	12398	13233	12043	13091	12263	11220	13787	12182	12721	12918	11824	12160	11735	11976	12327	12539	13893	11558	11996	11245	12752	12529	12791	11665	12296	12491	13190	13038	13822	12727	11129	11783	12079	11787	12165	11423	11985	12852	12364	12021	11500	11204	11142	13192	12592	13547	13755
E	2	16/20 10-4	13279	12750	12627	12803	11877	11917	11992	12193	10377	12650	11275	10814	10371	12331	12122	14731	12490	11302	11889	12551	12124	11756	10887	11772	10561	12265	12788	12685	11135	11706	10985	11447	12309	11022	11624	11728	11732	12075	10176	11230	12035	12373	12496	11284	11265	12116	11665
E	3	16/20 10-5	13520	13903	16188	11425	14927	13188	13714	14053	13460	13573	12481	12388	12640	13666	13458	11472	13697	14425	13026	13330	14303	14441	11221	13863	13437	14266	12413	12286	12790	13074	15352	11808	11566	10864	11001	13717	13751	11059	12480	11800	11971	12530	11518	12962	13839	13020	11297
E	4	16/20 10-6	13271	12207	13583	11505	11051	13152	11373	11138	11321	12695	10714	10666	10950	12567	12102	11236	10513	10726	11954	10246	12118	13262	11922	11345	10755	11861	11126	11145	11268	12899	10292	11328	11113	10968	11346	12436	10245	12632	11416	12130	11353	10873	11381	11399	10141	11097	11936
E	5	16/20 10-7	12700	15734	15136	16482	13431	13991	13182	15008	12723	12645	14339	15800	13515	12975	13715	14148	14792	13893	11782	13356	14786	13606	12739	14325	12863	14882	13508	12429	13981	16470	12980	14478	15079	13137	14161	15744	12904	13120	13718	14288	13935	13566	15407	12950	13520	14630	14338
E	6	141/14 10-1	13964	12906	13858	12319	12542	11905	13812	12218	13344	12829	13451	11392	13233	11215	11469	11117	13007	11916	15699	14116	12054	13237	11500	11933	12875	16841	15611	12066	12539	11909	13090	11840	12641	11852	14489	13392	14931	14512	14165	14135	12255	12778	12422	11870	11636	14305	13159
E	7	141/14 10-2	12846	13882	14905	13160	12032	11864	12918	13836	12834	12936	13196	12506	14340	13009	12934	15990	13553	12152	12220	12694	13258	12940	13176	15640	14336	13045	13571	11922	14958	12423	13716	14235	13526	13322	13981	12971	14912	13217	13189	11700	14520	13265	13488	12652	12869	13109	13291
E	8	141/14 10-3	13431	12193	12276	14256	12801	13056	13832	11462	11289	13445	13177	11590	13418	13753	11410	14836	12292	13447	13525	12922	14188	12602	12271	12075	14462	13209	13750	13646	11909	13007	13152	12916	12710	15223	12095	11916	13456	11908	13836	12181	12599	15198	13343	11979	12452	12614	13397
E	9	141/14 10-4	12556	14243	11009	11317	10692	10641	10426	11233	12021	10922	10569	12293	11048	12749	11130	10860	10562	12011	11764	10640	10956	11420	10718	11617	11393	11449	10302	11912	13532	10752	12187	12064	10058	10858	11349	10512	10848	11926	10063	10171	10205	11183	10575	12335	11862	10605	12205
E	10	141/14 10-5	14785	11824	11049	11678	11828	10231	10716	11999	10710	11918	12072	11709	10711	11643	12036	10658	9966	10894	10579	10132	10317	12439	11728	11535	11133	10612	11526	12040	10482	11421	11462	11367	10091	10093	11739	10966	11395	10279	10261	10606	10617	12150	10804	10013	11290	10791	11238
E	11	141/14 10-6	13185	12068	11356	11449	11418	12308	10242	10324	10234	11443	12246	11245	10295	11216	12187	11643	12173	11120	11346	11271	9641	11006	11310	10149	10847	10298	11263	10618	9861	10438	10089	12667	11197	10401	10320	9976	11216	10375	10554	10399	10855	12287	9888	10732	11276	10476	10344
E	12	141/14 10-7	13147	13001	10913	12014	12114	10553	13484	13129	11639	11017	10676	11597	11016	10474	11261	10936	12620	14386	11658	11884	10398	11200	10382	11441	10720	11569	9764	11926	10838	12099	11527	12469	10608	12135	10906	10526	11696	10955	10577	10600	11561	11318	10155	10811	10608	11314	10635
F	1	negative ctrl. 21 CD (100x dil.)	11875	11829	11705	11928	11737	10544	12002	12355	11918	10950	11149	12806	12524	11718	11717	10753	10868	10927	11324	12388	11883	10306	10359	13391	12262	11397	11691	11123	11813	12004	12416	12471	11651	13073	13200	12683	11223	11022	11882	12202	11354	14013	11809	11770	11102	13579	11689
F	2	16/20 10-4	13007	13962	14104	14030	13178	16283	20971	12769	13954	12063	13448	15811	11459	13407	11588	15382	16988	11668	13922	13840	11070	16446	12179	11444	12669	11282	15645	16724	16747	12649	11096	15397	11748	11721	11644	10472	13848	16496	16339	13127	14264	15270	15498	15587	12534	10650	12804
F	3	16/20 10-5	13515	12509	12355	10860	10887	11496	11585	11070	10777	10665	10420	11432	11113	11209	10412	10465	10228	11092	10800	11156	11023	10546	10455	11343	12674	12945	11231	10487	15418	11451	10644	12405	11388	10521	12609	12564	12486	11234	11221	10993	11106	10481	11125	10894	11116	10845	13069
F	4	16/20 10-6	12604	12176	12119	11709	11312	12326	11931	12294	11730	11404	12748	10863	10856	10541	11287	10793	11870	11463	10484	10985	12748	11314	10794	10120	11500	13860	10061	10835	12065	10926	11668	11275	13399	11339	11809	11487	11733	12737	10995	10354	10767	10708	12134	10689	13067	10767	11556
F	5	16/20 10-7	13607	13770	11963	12751	13756	14522	11182	11499	12011	10921	12587	10887	10905	10017	12569	11446	11312	11801	11959	11358	13055	11810	11096	10830	11389	12507	11052	13682	10929	11833	10640	12101	12895	13061	11437	11418	12225	11620	10505	11828	10391	12277	11896	14836	11777	10737	12515
F	6	141/14 10-1	14184	13299	12909	13782	13505	11991	12760	14998	13954	12523	14040	12302	14401	14142	12370	14212	11965	12224	11807	13938	12670	13633	13344	12104	11627	13327	13862	11748	12278	14508	14884	12670	14196	12438	14428	12199	11577	12365	15927	13668	12334	14516	13297	11885	11737	12544	13803
F	7	141/14 10-2	11824	11855	12047	10358	10520	10860	10123	10691	10359	10210	10390	10617	10039	10986	10638	9958	11014	10487	11373	10492	10455	10185	11203	11144	11357	10909	10592	10246	10230	10469	10769	10012	10516	10762	10508	11549	10107	10695	10451	10711	10001	10201	10557	10458	10619	11416	10094
F	8	141/14 10-3	14619	11210	10948	12497	10529	10607	13247	10719	10871	11059	10227	10556	11877	10463	10280	10640	10590	10276	10308	10345	10180	10315	10100	10469	10771	11090	10278	11640	10844	11541	10754	10656	11981	10362	11355	10592	10610	10192	10390	10747	10932	10778	10088	10129	10101	10439	10343
F	9	141/14 10-4	13232	11761	11245	11058	10977	11282	11204	11151	10615	12061	12519	10826	11513	13186	11342	11693	11447	10731	11715	11120	10001	10016	11289	10803	13058	12116	11344	11630	10967	11211	10851	13583	10419	10278	11457	10049	10238	10319	10937	10771	11237	10478	10559	10584	10699	11172	10595
F	10	141/14 10-5	12695	11801	11168	12344	10788	11378	11050	11430	11276	11056	11389	10063	11760	11703	9906	10084	10355	9889	11443	10758	9737	10620	10858	11303	10593	10085	10584	10340	11171	9858	10665	10710	10694	10954	11419	10122	10872	10464	10955	10659	10571	10682	9740	10445	10000	10285	10878
F	11	141/14 10-6	12974	10807	11729	10655	10761	10810	11548	11065	10571	10275	11452	11054	11240	10192	10200	10216	13333	10338	10107	10473	9926	11284	11041	10995	10962	10360	11171	10069	10088	10484	10579	10656	10321	10525	10631	11011	10635	10865	10221	10770	10538	10200	10920	10467	10442	11133	10695
F	12	141/14 10-7	12433	11741	17345	12325	14117	12431	11008	13117	12538	14045	11555	12506	11549	12846	12689	12382	11283	12201	13633	10941	11938	10746	12380	11963	11017	12819	10780	11950	10988	12161	13666	10667	11602	12882	10635	11861	11376	11429	10897	11425	13436	11752	10837	11618	11537	11558	12070
G	1	negative ctrl. 21 CD (100x dil.)	13602	12565	12239	12865	11867	11067	12722	12933	12548	12587	13107	13106	12161	12235	12186	11298	12779	12585	11562	11412	13275	11612	11456	11931	11933	11588	10572	12595	13221	13721	12556	12490	13722	11020	12640	15338	14073	12284	11723	16586	11141	15111	11170	11543	12037	11366	10756
G	2	16/20 10-4	11821	12787	11207	11263	12086	10744	11275	12052	10624	11142	11536	10468	10984	12887	10423	11071	10564	10789	12780	10686	10476	10744	11200	10640	12110	10997	10031	11419	12862	13345	12333	12588	11772	12012	12445	13403	10478	11533	13099	12509	12541	11649	12810	12817	12437	11818	12512
G	3	16/20 10-5	12796	19289	14193	14120	12756	13630	13589	13318	13404	14716	13487	12952	13800	14842	13347	13548	15679	14358	17700	14689	13674	12591	12971	14731	14302	12545	15994	11985	11467	14704	12278	14927	14958	12774	10782	13077	16378	12173	12133	11671	15405	12688	14689	14229	15798	13295	13277
G	4	16/20 10-6	13909	13527	14621	12811	13780	13296	10786	11827	11591	10028	11764	12102	11142	12008	10967	13388	12410	13770	10883	17377	15288	10360	12115	19080	10539	11264	11140	12625	12126	11610	12101	11738	11822	11576	11147	12970	11634	11982	11511	11264	10849	13735	12034	11423	11865	11511	14281
G	5	16/20 10-7	14066	12002	10817	11002	14610	11473	10706	10710	11186	10944	12197	11856	11648	11746	11152	10640	11237	10618	10573	10539	11621	10666	14116	10921	12848	11066	10788	10755	14545	13878	13861	11868	14722	13306	10951	12791	10208	10491	11690	12542	11875	10719	10923	12485	14502	10473	10829
G	6	141/14 10-1	15846	12998	12666	14205	13919	13020	12500	12677	12103	12512	12032	14075	12719	12383	12889	15108	13160	12204	13368	11732	12956	13653	12187	13633	12479	12689	13985	13535	13093	12086	13666	12618	11904	13060	13229	12739	12383	12463	12604	13203	12242	15222	13057	12106	12050	13316	12746
G	7	141/14 10-2	12211	11053	11508	11159	12970	11646	10638	10981	10315	10261	10954	11103	10691	9872	10112	11121	12974	11737	10395	10425	11324	12106	10592	11325	10665	10890	10473	10684	12098	12519	10779	10574	10664	10400	11385	12123	11179	11762	12519	11752	10794	11734	10251	10964	11866	10773	11247
G	8	141/14 10-3	12660	11512	11301	11486	11199	10969	11179	10907	10630	10252	10655	11013	10075	10722	10222	10630	10545	9694	9896	10798	9984	10285	9840	10260	10489	10654	10419	9746	10449	11188	10488	10485	10825	10317	10102	10279	10581	10279	11239	11301	10060	9847	10344	10935	11779	11046	10433
G	9	141/14 10-4	13207	23454	14673	19445	11243	10961	11317	12320	12105	11065	12102	13223	10329	12635	12089	12824	10976	12667	12056	11300	12285	12481	14472	11091	11109	12660	14071	14677	11487	11264	12941	10418	11923	10911	11046	11008	10680	11959	10952	11413	11942	10925	15574	12303	10356	13300	12608
G	10	141/14 10-5	12829	10715	11386	11010	10563	11008	10588	10936	10862	11290	10989	11513	11144	10316	12326	10335	10965	11247	10148	10359	11189	10483	9757	11673	10090	10259	10222	9861	11495	10320	10750	10663	10649	12088	9928	10166	11414	10345	10299	10366	10439	10381	10979	10622	10499	11278	10506
G	11	141/14 10-6	13016	13716	12917	10735	11812	12875	13001	12258	10808	12339	12116	10644	11871	11291	12450	11106	10706	12147	12150	10695	10968	11165	11606	11908	11936	10563	11993	12442	12271	11235	10735	11871	10548	10348	11927	12207	10624	10356	11132	11395	11295	10411	10245	13036	11112	10717	11528
G	12	141/14 10-7	14831	14984	12823	13447	12880	13496	13670	13599	13533	12918	12476	12959	12861	13405	12462	13191	11882	14359	12371	12358	13212	11760	12814	12796	12435	13187	11876	13608	12642	13110	12624	13997	12361	12505	12107	12675	12047	13024	13032	12484	11849	11928	12644	12400	12275	12170	11887
H	1	negative ctrl. 21 CD (100x dil.)	15267	13800	14053	13573	13520	13437	14116	13895	13825	13645	14400	13075	13980	13154	12950	13334	13470	12964	13609	13187	13409	12818	12643	12893	12455	12617	13270	12935	14006	12758	12624	13019	13436	12413	12783	12613	13230	12833	12618	14790	12820	12480	12552	12502	12833	12979	14050
H	2	16/20 10-4	14134	12761	13888	11796	14209	11492	11785	11956	13257	11613	12113	12415	10831	12244	12786	12347	12628	11066	12888	13462	12823	13081	12744	13736	11362	11816	14368	12024	10730	12359	12219	13062	11622	12645	11796	11433	11786	10517	10722	11846	12121	10991	12516	11805	12528	11964	10962
H	3	16/20 10-5	13268	13679	11145	12877	12372	11224	11581	11419	12555	12167	10124	11715	10668	11398	9917	10762	11312	10746	10581	10458	10515	11709	10563	12133	12402	10838	10361	10089	12312	11165	10963	10964	10059	10201	10402	10368	10596	12048	11248	10990	11379	12453	10362	11767	10227	11301	11969
H	4	16/20 10-6	13253	12502	12639	11473	10960	12336	10610	11785	10220	10692	11825	11049	10090	11040	10914	11406	13960	12754	10734	10787	11131	10805	11976	11100	10012	10495	12800	10782	11290	11364	10356	11686	11317	12019	11587	10312	11202	11357	10393	10710	10451	10501	11076	10391	12257	11046	9913
H	5	16/20 10-7	13474	11592	11161	11687	10277	11211	10934	10938	11767	11189	10434	10420	11593	10494	10538	10611	10398	10866	10347	10697	10004	10571	11820	10162	10713	10006	11925	10911	10487	10438	10078	9947	9743	10950	10863	10132	11002	10430	11357	10302	10386	10326	10351	10774	10024	10805	10079
H	6	141/14 10-1	14552	13515	12872	11235	11440	11279	11260	12081	11479	13211	12074	12149	11790	11238	13550	12117	11856	12412	12769	12400	10451	11180	12869	10727	12863	12355	12399	13781	12390	12855	12101	11311	11452	12680	11840	11030	10839	11919	11106	10721	10413	13089	11488	11333	11000	11931	12868
H	7	141/14 10-2	12886	12096	11104	10755	10403	10040	10657	11427	10559	10091	11016	10495	10921	10499	10220	10490	10711	11301	10441	10648	11219	12156	11833	12785	12339	12831	11866	12173	11581	11414	11017	10443	11074	11537	11573	11552	10479	10856	10938	10445	10917	10588	10972	10731	10381	11510	10463
H	8	141/14 10-3	13028	12591	11740	12260	13358	11408	11572	11759	11056	10677	10832	11192	13040	11997	11543	11437	13508	11644	10618	12062	11649	12224	11599	11010	10548	10665	11680	10730	10469	11250	10859	10678	10365	11254	10383	10314	11058	10261	11523	12224	10717	9902	10231	10431	9870	10418	10317
H	9	141/14 10-4	15798	11861	12239	11692	11800	11226	14083	12716	12870	12569	10575	10576	11166	11022	10233	11428	10519	10183	10883	10416	10535	11000	11516	11624	12170	11211	11065	10401	10660	12343	11581	11011	10799	15452	15319	14033	11643	10714	11803	11521	11273	11706	10818	11412	11390	13738	11307
H	10	141/14 10-5	12876	12648	13217	11650	11765	11546	11096	11130	11341	10191	11754	11196	11700	12089	12020	11151	11999	11224	11779	11229	10287	12430	12025	11602	11780	11009	12497	10372	11863	11751	9870	11407	10993	11265	10638	9999	11368	11024	12759	12769	11196	10603	11055	10505	10179	11934	10658
H	11	141/14 10-6	13816	12059	11560	11471	11932	10952	11443	11017	11644	11040	10941	12044	10580	10975	11062	10367	10239	10668	11295	10373	10435	11068	10844	10674	10898	10786	10615	10731	10951	10616	10298	10596	10899	10487	10655	10658	10388	10678	10845	10195	10494	10865	10173	11241	10833	10295	9899
H	12	141/14 10-7	13512	12482	13523	13559	13542	12846	14991	12607	15208	15080	10937	11247	12336	13474	12021	11604	12169	12342	11781	11845	11646	10879	11098	12591	11999	11002	11012	11732	13114	12511	12660	10400	12240	12952	10217	13484	12182	13090	11819	11831	10889	10893	12683	11032	13258	14109	10881
[truncated: 194 more columns]

## Sheet: BH 5x
			0 h	0 h 15 min	0 h 30 min	0 h 45 min	1 h	1 h 15 min	1 h 30 min	1 h 45 min	2 h	2 h 15 min	2 h 30 min	2 h 45 min	3 h	3 h 15 min	3 h 30 min	3 h 45 min	4 h	4 h 15 min	4 h 30 min	4 h 45 min	5 h	5 h 15 min	5 h 30 min	5 h 45 min	6 h	6 h 15 min	6 h 30 min	6 h 45 min	7 h	7 h 15 min	7 h 30 min	7 h 45 min	8 h	8 h 15 min	8 h 30 min	8 h 45 min	9 h	9 h 15 min	9 h 30 min	9 h 45 min	10 h	10 h 15 min	10 h 30 min	10 h 45 min	11 h	11 h 15 min	11 h 30 min
A	1	positive ctrl. 7/14 (100x dil.)	15455	16282	16221	17410	14775	18519	17260	19091	20438	20128	18573	16454	19140	17875	21653	18374	17669	15355	18043	17940	16489	18053	17279	15803	17101	22253	20072	18771	21444	20915	21236	19803	17276	22804	17705	23931	23591	17771	17562	19109	20084	18229	23346	18542	19932	17751	17460
A	2	negative ctrl. (100x dil.)	14755	17280	16675	15264	16844	18029	16129	16082	17047	17789	19030	16045	18930	16131	16134	17771	16612	15809	16500	16813	18560	21163	17419	17161	16589	16998	16850	15872	17117	18156	16368	15569	16978	17864	17449	15586	15611	16498	16955	16657	19799	16264	16471	15858	16664	16071	16342
A	3	67/20 10-1	14635	14660	17342	16030	15722	16810	18052	20151	18136	16223	18161	19608	18666	18840	17957	17033	16990	18141	19395	18647	16599	18417	18686	17761	18819	20701	18223	18936	16498	16037	17629	19047	17031	17072	16865	18014	19574	16570	16312	17200	16662	20035	18704	18214	18817	17705	18258
A	4	67/20 10-2	13153	15691	14735	15765	15415	14908	15309	14231	16031	18223	14870	15793	16360	15362	15665	15032	14303	15966	13943	15593	15908	14977	16235	17046	15642	15946	16517	16041	14792	14582	16823	15760	15501	13441	16616	15831	15684	15661	16285	16552	15580	14815	15840	14808	16215	15309	15804
A	5	67/20 10-3	14022	16149	14887	14629	15615	15158	14944	14515	16742	15575	15209	14354	16070	15347	15715	15592	16356	14844	14631	14427	15179	15758	13730	14309	15615	16170	15772	17195	15417	14147	14441	14479	16271	15492	15472	15043	15082	15579	15560	15279	14907	14569	15410	16222	14092	15585	14175
A	6	67/20 10-4	18848	17222	15743	18408	17872	21130	34671	14254	17627	16613	17196	20158	29859	16079	17799	20287	17224	16185	20931	29183	25223	15688	22590	30667	16697	20695	22630	50154	15782	18960	15018	27472	20980	17639	15721	16125	19285	16123	26944	30629	39500	29151	21925	18783	21021	26992	18508
A	7	67/20 10-5	12982	17535	14146	17051	14362	20867	16759	18444	20622	16481	15934	24626	22963	20484	15894	14584	16534	17830	15162	23216	14863	18366	16145	15198	17884	14476	17343	18214	13891	14844	17413	15740	16594	13973	19975	16288	16647	16465	19545	15693	18502	20690	14606	15391	14843	23296	16211
A	8	67/20 10-6	14542	15220	16773	17252	17256	15465	18409	17200	17473	15789	18074	18481	16716	15535	19430	19512	21114	16836	19201	16928	17555	18784	15355	14020	16766	18084	15671	16384	14054	17292	20368	15409	17515	18296	19473	18053	16709	19569	17141	18600	16900	15520	16409	19593	17977	18017	17343
A	9	67/20 10-7	13647	15755	20577	17288	19060	16080	17645	14915	18787	16838	16815	15809	17050	17080	17513	18266	15036	16704	16394	18074	16747	15050	16362	15880	19841	16605	18374	18070	16200	17363	16861	17921	19823	17319	16832	15536	15733	16703	14974	15922	16200	20106	17689	20306	16025	16368	21244
A	10	105/20 10-1	14195	14646	13690	14061	14698	12499	14435	13441	13494	14772	15183	13390	13711	12731	14604	13383	13450	13113	12333	12874	14328	14969	16617	14475	13977	14935	13969	16911	13565	15013	14074	15965	17463	15077	15697	13012	13003	15035	15026	16157	14592	15380	15187	15242	15088	14287	15858
A	11	105/20 10-2	14580	17318	11810	13655	12204	13276	12877	14923	13630	12540	14153	13463	14664	13707	12653	14149	13627	13075	16746	12028	12730	14698	14964	11892	14843	12824	16369	14531	14123	12903	12596	11161	14219	14391	14744	14118	13106	12769	13878	14848	13989	12119	15170	13306	13316	13299	12662
A	12	105/20 10-3	13357	13542	11947	11973	12504	12094	13077	13797	13445	12972	11839	11504	11675	10889	13697	12582	11961	13010	13830	11760	11679	12608	13004	13920	11380	12018	10835	11713	12013	14374	12868	11169	11369	12084	11153	10938	10833	11886	13949	12211	11442	12340	12986	12116	12157	11599	11466
B	1	positive ctrl. 7/14 (100x dil.)	13219	14199	15590	15049	14278	14368	16372	13914	15375	14668	14489	14413	14152	16523	13338	16453	15044	16391	16089	15607	13182	14356	14446	12966	16794	17195	14174	14363	13087	13708	15197	14864	15016	13578	14472	15617	17137	15033	16891	14449	15590	15215	15917	15335	13726	16203	15726
B	2	negative ctrl. (100x dil.)	17614	19770	16449	17453	17641	17761	17946	17101	15910	17410	16980	16398	17024	15315	15604	16980	15190	17866	17750	15574	16665	16086	16275	17303	18542	15146	17384	14903	16169	17386	16045	15306	16539	16650	16329	17134	17614	17081	16005	17948	16904	16551	15841	16616	18645	16901	16790
B	3	67/20 10-1	14401	13591	15038	13978	13741	14355	14211	15166	14145	13576	13639	15467	15379	14085	13490	15352	13732	12619	13831	13499	14901	14085	13127	14173	14897	14144	15470	14629	14304	13669	14535	15453	13489	14089	16082	13376	14773	12973	14570	13829	15528	14262	13867	15956	14264	15888	15887
B	4	67/20 10-2	13573	13209	13160	12835	12538	12234	13860	12515	13943	12573	13368	12238	13251	12668	13003	12720	13374	12651	13952	14547	13432	13033	13118	13806	12518	13458	14160	15119	12653	14198	13284	13796	14232	12799	13658	14287	12501	14953	12887	14187	13850	14513	13781	13678	14698	14288	13705
B	5	67/20 10-3	13616	12783	15420	13057	13809	12941	14768	12121	14628	15322	14096	14885	14486	17379	11792	13073	16077	14990	19535	14601	12576	14416	15983	15092	13914	13406	16908	16397	14558	13375	16613	13675	15175	13279	13216	13563	16954	14226	13866	13957	12935	13662	13595	17436	14112	13031	13257
B	6	67/20 10-4	15154	16240	14056	15116	13815	13493	17073	14503	15653	14917	12898	15623	18077	17540	14830	15142	14931	16351	13413	15946	13283	13899	15419	14735	14950	12374	13549	14049	14062	16179	14373	13314	15538	15335	13464	13958	14741	14897	15693	12780	14156	14229	15426	15666	16861	16516	15109
B	7	67/20 10-5	13548	13072	14202	13199	13807	12265	14608	12749	13550	15326	16393	14420	13061	12995	13545	12367	13379	13334	12767	13231	12751	12725	12365	12901	16347	13453	13325	14134	12170	15027	13590	13269	12200	12206	14038	13589	12993	13046	15126	12862	11397	11190	13187	13133	12064	15638	13148
B	8	67/20 10-6	13119	14612	13930	13452	13891	13708	12948	13351	12715	12372	14947	12273	13666	11684	11985	12803	12108	12465	12556	12472	13356	12519	13296	13691	11990	11904	12931	12655	11061	12743	14018	12684	12745	14110	13381	12553	12360	14211	13146	12742	13749	12989	13628	12933	12421	11795	13178
B	9	67/20 10-7	15016	16900	16073	12086	12726	14830	12585	12200	12781	11735	17742	11199	15965	15611	11733	16470	15431	11664	14016	11885	13347	11664	11863	14438	13835	13420	20338	14836	10544	12283	15550	13322	15791	12615	19820	14328	12330	13597	12117	11663	12040	10664	10943	12204	11157	11674	13493
B	10	105/20 10-1	15309	15982	12227	14825	13512	13212	13274	14582	13936	13147	16433	11978	14690	14431	14246	14718	12893	14521	14819	15211	14234	13356	16236	14447	14228	17390	17810	13628	11721	13662	12825	14217	14462	13875	14967	14678	13617	14603	15060	15531	14636	13049	14145	16456	16446	12539	14385
B	11	105/20 10-2	13949	13177	16118	13417	12700	12718	11458	14141	12269	12561	13675	14416	10519	11506	11546	13405	12460	12078	13340	13129	12894	11662	16148	11484	13749	13010	13127	15094	11858	13984	12735	14669	13202	12499	13736	14215	10845	11541	17078	13703	11540	12600	12678	14636	14610	12495	13773
B	12	105/20 10-3	13293	16287	12215	13814	13590	13191	13572	11395	12318	12930	15144	12751	9944	13560	13516	12418	11597	14726	11268	12891	15442	12232	11807	12946	11552	12986	12805	11688	11728	15164	11572	13111	11386	10864	13432	11436	13065	11819	12290	13560	10796	10855	11699	15036	13366	11203	14590
C	1	positive ctrl. 7/14 (100x dil.)	13365	11908	11071	10907	10390	10602	10505	10352	10578	10755	10555	11112	10623	10634	10886	11135	10873	10600	11135	11536	11197	12488	12848	11679	12650	11790	12943	11370	12929	10531	11603	13121	12408	12435	11133	11866	11380	12308	12531	11575	11405	11802	11116	12128	11543	10771	11761
C	2	negative ctrl. (100x dil.)	13218	13003	13076	12987	12629	13205	12398	14298	13553	13068	13924	14353	13168	13403	12980	13075	13980	13637	13698	13198	13235	13677	13148	13300	12909	13793	14210	12539	12319	13873	14652	12821	12637	13552	14520	13499	13534	12343	13198	14116	13161	14324	11998	13870	14450	13712	12381
C	3	67/20 10-1	14381	15722	14673	16296	14655	12422	15255	15676	17537	16628	15482	15370	15820	16977	17247	15237	15339	16103	16807	17547	18808	14073	13613	14265	13453	14175	14359	15757	14328	15191	16736	15644	15004	16749	15264	15158	12401	14991	12789	15986	16422	16100	16022	14918	17555	17226	14700
C	4	67/20 10-2	12545	12648	12514	12569	11484	11619	12967	13188	14332	13934	13088	14567	14708	12336	11667	12461	13760	12369	12102	13211	13667	14671	13561	13025	13612	13258	13718	13114	13468	13386	12996	13019	12973	12854	15100	12840	12519	14696	13590	14111	12620	13648	12705	12302	13341	13067	12509
C	5	67/20 10-3	15275	14688	14941	15143	14443	13535	15132	14119	17538	15588	16360	15549	23000	11937	14604	15447	15141	13731	15304	15128	15832	14488	23334	14000	13333	14431	13547	15180	15103	14194	15713	16561	14691	17119	14123	15725	18252	14084	14758	13823	15497	14169	21704	14388	15292	14705	16064
C	6	67/20 10-4	14147	17325	15399	15589	15498	15616	15320	15799	14869	14879	14959	14018	14622	15498	15141	15098	13507	12889	15192	14781	13784	15815	14683	15872	15514	15564	14585	14265	15328	17381	14333	13848	16581	15903	14324	12339	15557	15889	15548	14641	15296	14128	15162	14918	13587	14471	14775
C	7	67/20 10-5	13590	18404	16254	14863	16737	15747	14896	16601	16246	17284	14067	17144	14457	13605	18789	15996	16665	15299	15127	15373	13734	14013	14730	16048	17328	16209	17591	15330	16282	14619	16487	16599	14886	14522	14724	13396	16389	15811	13263	15257	14822	17353	13477	15081	16199	15655	14163
C	8	67/20 10-6	13784	15649	13468	12956	12618	12986	13232	14701	12177	13138	12481	15538	13183	13168	13724	12744	13646	13117	13014	13328	13737	12924	13419	13313	13636	13106	12677	14144	12706	12931	13441	13887	15404	13898	10625	10578	12184	12213	12940	14263	13478	13036	13732	12695	13105	12871	12256
C	9	67/20 10-7	13587	12742	13441	13160	12873	12543	11605	10598	11291	13362	13162	12245	11544	13488	11990	11979	12067	12731	10552	11817	11733	12505	11881	11792	11444	11396	11354	11922	10845	13041	11348	11041	12120	10838	10855	11834	10799	11960	12459	12772	11121	10717	11938	12532	11764	13078	11918
C	10	105/20 10-1	14127	12745	12187	11610	12290	11658	11423	11044	12925	15119	12808	12833	11759	13282	13634	15023	13170	13960	12130	12379	12917	13073	12971	11604	11899	13727	12748	13755	11605	11936	12473	13555	16096	12268	11889	12665	13393	10780	15079	13781	11915	14124	10967	11532	13641	13957	11336
C	11	105/20 10-2	12804	11767	10974	11488	11398	10688	10802	10394	11049	11442	10662	10678	10524	10589	10989	11275	10696	11533	11536	11430	10349	11246	10521	12257	10537	10537	10555	9979	10948	10603	11183	10581	10389	11047	10512	10740	10490	11898	11614	10722	10445	12410	11274	10492	11569	10772	11445
C	12	105/20 10-3	13308	10888	11074	11176	10427	10460	10349	10438	10603	10782	10516	11283	10653	10019	10341	11052	10607	10914	10747	10933	10069	10569	10519	10273	9635	10860	10198	10094	10391	10124	10221	10579	10537	11567	10498	10250	9839	10126	10125	10328	9779	11199	10169	10304	10336	11621	9729
D	1	positive ctrl. 7/14 (100x dil.)	14036	12575	13364	13431	12039	12145	12521	11320	13309	12127	12989	12674	13435	13315	12817	12732	16024	12753	12378	13533	12693	11104	12389	12419	13157	13360	13101	12699	13812	14018	12981	14169	12158	12040	15419	12122	11553	11483	13153	13795	11366	12129	12265	12977	11712	13867	13455
D	2	negative ctrl. (100x dil.)	12036	11874	11999	12252	13376	13011	12067	12115	11709	13089	12963	12805	12576	11495	12017	12469	12160	12415	13855	12435	12725	11622	11304	14084	11934	12995	13853	13987	14548	11142	13053	12967	12822	14220	12221	12603	11561	12551	13265	11382	12744	14435	11983	12246	13687	13205	13431
D	3	67/20 10-1	14623	13897	16518	14044	15525	13872	14244	14904	15988	12409	17297	12869	14642	17719	14755	16486	14198	14453	13972	13368	15111	14232	14605	16036	17097	11771	17002	13255	12365	15042	15201	18375	12930	15204	15407	15176	15993	16342	12764	16521	20469	12707	14472	15714	14976	15172	14493
D	4	67/20 10-2	12699	13173	12850	12276	12610	10722	10804	11803	13695	11518	10711	11029	13895	11118	12824	12236	11218	12659	13716	12486	11206	13346	13523	12177	11892	12210	12566	12001	11435	13650	11740	13392	15227	12014	12738	11690	11628	12016	11920	11182	13384	11091	11169	11849	13176	12151	12043
D	5	67/20 10-3	14003	13006	13824	14040	13486	17526	13258	13954	14682	12965	12485	13474	12966	12663	17064	18877	14359	15675	15779	13091	15244	13618	16006	17742	13446	16791	16832	13252	16709	13063	14567	17203	14219	13102	14877	23111	15549	17899	13728	13973	12917	13176	14992	14786	14977	13404	15771
D	6	67/20 10-4	13613	17684	18357	16157	15859	16813	17746	15694	16948	15360	13482	15632	17760	16690	16548	14121	17487	16095	14312	16827	16522	15793	15820	16732	14277	17363	16961	14818	14886	16147	13707	15638	16347	15767	16984	17336	16995	13822	14520	17538	17038	17265	17449	13421	16215	17255	15790
D	7	67/20 10-5	15012	16007	16097	15521	16160	16817	14667	16763	13611	19283	18247	15892	15379	16827	14336	18237	15927	15587	18470	17180	17411	17735	15387	14316	16877	16151	15252	13235	15017	14905	15901	15504	14578	15467	14980	14019	16907	14410	14123	13660	14718	16649	13687	17138	13012	15175	13541
D	8	67/20 10-6	14919	14994	15877	15222	14462	15485	13926	14662	14813	14170	14768	14265	12744	14708	14951	18068	19119	13840	17065	13523	13855	13080	13742	17015	13977	15331	13665	14762	14500	11959	13592	15676	15769	13290	15061	14257	14165	14018	16646	12903	16101	13671	13153	16644	12092	11466	14124
D	9	67/20 10-7	13652	13143	11180	10609	11981	11077	11738	12697	11184	12691	12036	12005	10704	11838	12028	11096	12305	11064	10801	10498	11063	13022	11887	11569	12614	11394	11724	12892	10458	9799	12548	14300	11598	12244	11092	11718	11043	10507	13468	11465	10219	11913	11039	10507	11675	10882	11414
D	10	105/20 10-1	15558	13509	11231	12036	13069	12038	13879	12738	10805	12831	13640	14837	12035	11093	12978	15151	13995	14172	12324	13544	14239	14788	12330	14952	11761	13055	14558	16787	11688	16251	10875	11477	11954	12418	16496	13318	13010	15927	14881	13643	10756	13104	12145	13258	16070	15379	11934
D	11	105/20 10-2	12827	11881	10284	11187	12873	10288	10722	9855	11294	11429	10429	12082	10620	10625	11036	10732	10201	10729	10230	10037	11207	11023	10629	10630	10483	11200	10084	11378	10299	11125	9882	10508	10930	10895	10781	11899	10167	10342	10816	10493	9928	11014	10278	10509	10962	10694	9841
D	12	105/20 10-3	14486	12304	10231	10361	10531	10659	10002	12768	10287	9995	12035	10092	9778	10115	9991	11467	10283	9883	9708	10365	10382	9867	10111	10168	9834	10433	9593	10463	10270	9988	10188	9897	10350	10316	9940	10096	10358	9836	9827	10241	10096	10480	10168	9898	9816	9626	9482
E	1	negative ctrl. (100x dil.)	12395	14747	13847	14086	14073	13913	14554	14026	13701	15294	15281	15291	17761	16127	17084	15303	16274	16227	16307	15717	17185	15959	16814	16265	16392	15112	17147	15823	17067	16824	16475	16199	17295	17768	16631	17831	17438	17649	18131	17897	18947	18026	17651	18506	18529	17954	17480
E	2	105/20 10-4	13660	13182	13160	12410	11796	11045	11864	11565	13687	12584	11873	11095	10899	11378	12133	11149	13474	12438	12596	12067	12715	10780	13046	11407	12630	12666	10158	10309	11354	11957	10013	11992	12683	12488	11988	10432	13500	12146	11861	11559	12571	13561	10821	11371	11221	11295	12060
E	3	105/20 10-5	13975	13724	14111	14366	12710	14445	14793	12169	13600	12808	14320	12499	12356	12174	15147	12714	13626	13154	13114	13100	14870	12606	14589	13710	11277	13387	12698	13784	12521	12466	14859	14255	12792	10731	12192	11351	15071	13312	11821	11972	13284	11509	13276	13343	13993	13033	14214
E	4	105/20 10-6	15055	13133	13044	12251	12311	13844	10810	13735	16514	14596	11013	13006	10423	12210	10577	12756	11915	12712	11062	11641	12888	15866	13220	11496	13496	11520	11892	13286	13729	12902	13963	13690	11927	9975	11189	11761	12971	11626	11870	12323	10342	13956	11669	13326	13016	12284	11452
E	5	105/20 10-7	16323	13876	12717	13513	12962	13206	12500	11491	11725	11970	11640	14588	11178	12200	12314	14819	13288	13497	11544	12666	12296	17698	14065	16347	15003	11952	11711	14484	12882	11398	12236	14847	13633	12325	12553	19483	11023	14443	12215	11863	13505	16866	11285	13072	12301	13649	14403
E	6	97/20 10-1	15307	17243	15790	16462	15357	15708	15706	15432	15764	15822	16721	16837	14714	16156	16418	18014	15667	16239	14931	16449	15539	16446	18620	15277	13712	16463	16983	17506	15424	16227	17216	15475	16992	15867	17923	15827	18262	17088	16029	18180	16563	16322	17698	14843	15936	17377	15891
E	7	97/20 10-2	13538	15392	15279	16705	14801	14259	15818	15096	14368	16383	15833	15474	14551	14316	14448	15000	14880	15582	15746	15682	15845	14461	14258	14299	14890	16014	14898	15869	15665	13866	15730	14155	16025	13272	14842	15976	15669	16190	14475	16218	14672	15191	15703	14920	16170	16548	15731
E	8	97/20 10-3	12814	14223	14854	12901	14103	12779	13479	13894	13313	13485	14043	12951	10845	11142	12837	11251	12702	12694	12606	14017	13677	11213	13166	13126	12824	13744	12116	12499	11209	11308	12116	12517	11545	12796	13698	13337	12452	13920	14092	13723	11680	12086	10047	13000	12890	10634	12024
E	9	97/20 10-4	13823	13370	10493	12933	11424	12668	11111	10934	12395	10224	11905	12438	10818	11307	11547	14076	13857	12566	10485	11643	15146	13403	11193	14914	12442	14097	10511	11074	12994	11079	11425	12932	11460	12655	14500	13768	10806	12099	12813	10112	11841	13343	11115	10300	11339	13038	13033
E	10	97/20 10-5	13841	12849	14873	12947	28815	11279	13672	12002	13223	11325	10648	11077	11017	21550	36163	12796	12677	11745	13728	20756	11567	11546	10517	11902	22852	11409	10647	13353	10817	10792	11008	10759	13183	12451	13027	15082	11404	11965	10450	15401	15485	21356	13459	12411	15159	14556	11599
E	11	97/20 10-6	15097	13376	10434	10834	10381	10397	10881	10740	9736	9939	11319	10925	10426	10397	10941	10528	10262	10976	11138	10266	10076	10169	11599	10537	9914	11347	9715	10455	10080	9942	10161	9831	10474	11552	10473	9713	10082	10570	9874	10080	10314	9812	10152	9736	10110	9755	10095
E	12	97/20 10-7	14124	13230	12680	14166	12079	12300	12014	11742	12023	10882	11187	12449	10848	10704	12086	12172	10720	11266	11248	12456	11034	11016	11974	11367	11003	10842	11011	10432	10614	10720	11117	10960	11603	11408	12025	10553	10757	10883	11211	12329	10673	10989	10746	13360	10620	11960	12063
F	1	negative ctrl. (100x dil.)	11934	18323	14819	13759	13815	18976	19020	17163	14674	14619	12397	14993	16422	15277	16097	16173	13987	14384	14017	15440	14973	16609	16216	11517	15153	14830	15793	13725	13616	17680	15847	14943	17119	16048	15508	14374	14871	18501	17062	18467	16189	15386	11974	12973	16681	17799	14683
F	2	105/20 10-4	12347	12685	11606	10982	11487	11601	10196	10702	11062	11616	11076	10330	10767	11525	10391	11633	10217	10654	11689	10850	11657	12465	10882	10593	10713	11001	10899	11068	10566	11433	12917	11280	11123	10985	10994	11506	10574	10243	10695	10675	11922	12340	10652	10775	11847	11174	10124
F	3	105/20 10-5	13442	14179	14398	11174	12379	11583	10918	12421	10809	13336	11236	12052	12513	12246	11177	12586	11377	11678	12325	11148	12804	10916	10781	11430	12477	12208	12249	11872	12282	11673	12439	11627	11710	10653	11381	12016	10962	11916	10497	12417	11147	10263	11518	10631	11048	10639	11371
F	4	105/20 10-6	13454	13300	15185	16669	14558	13366	12252	12183	13800	11277	12163	14618	15232	12572	14070	10853	11623	11274	11236	12037	12703	13021	12228	11799	11916	11791	10924	13042	11089	11540	11002	15215	11540	14015	12650	13355	11058	14229	11560	12636	13547	12396	11738	10993	12124	10699	11044
F	5	105/20 10-7	16310	16666	13495	13883	15879	11602	16308	13695	20219	14770	14907	17303	16490	16496	12650	17885	18274	16128	20479	16605	16224	13372	20682	15613	19865	20544	12761	14685	15949	18391	14310	15182	16363	19964	11696	13039	19297	15422	17549	20070	12636	18375	20252	15584	16726	13859	14492
F	6	97/20 10-1	14712	16352	15614	13924	16802	14952	16471	14165	17064	16025	15002	14701	16871	15692	14186	14834	14709	15276	13166	15637	16367	16749	15629	17811	12706	14632	13446	13767	15473	16685	15763	15604	15989	15624	14566	15368	16178	17869	16873	16557	14616	14218	14037	15134	12884	12759	12653
F	7	97/20 10-2	13139	13594	11134	13149	11819	11793	12973	12249	11346	11216	10829	12317	11684	11312	10878	11391	11523	11548	10397	13758	11004	10645	12018	11787	12353	13009	13783	11633	11661	11649	12169	11150	11000	11874	11345	12036	12111	11179	11731	11451	11075	12513	11629	12388	13786	11717	12185
F	8	97/20 10-3	13109	13347	12256	11322	11975	11947	10770	11553	11361	10896	11307	11385	13335	11899	12722	13908	13283	11480	13146	12158	14722	11933	13457	12561	10839	12403	12136	11176	10132	14172	12436	14481	14241	11954	14398	11309	12340	13727	10337	10423	12491	11649	10857	11913	10590	12945	12714
F	9	97/20 10-4	13563	12942	13655	10497	13249	10910	12265	12419	11559	12445	11581	12873	10665	12502	10570	12115	12780	14023	10568	11954	11384	11539	11310	13017	13296	12906	11110	12489	12416	11781	12237	11932	13229	11000	11518	10648	12462	11839	12314	11423	11812	12130	11224	12578	12702	10637	11758
F	10	97/20 10-5	14035	13116	12451	11953	11597	11988	12665	12442	15490	11088	12816	12631	11029	12884	11724	10782	12674	12293	11996	14225	11929	10354	15352	11689	10695	11465	12362	12205	12737	12240	10559	12119	14136	13586	13964	12424	12306	10369	12030	12803	12498	13063	12176	12534	10622	11597	12350
F	11	97/20 10-6	13034	12415	12061	12937	12576	11464	14018	12050	11583	12205	11073	10262	12890	13385	13648	12960	11330	12171	12574	12850	12586	13858	10946	12674	11627	12125	10321	12799	10830	13994	12050	13063	11599	12756	11925	13579	12008	10388	10910	13126	13443	11478	12650	11033	11015	10431	11944
F	12	97/20 10-7	13974	14183	14390	11411	13971	14133	10742	11797	11861	14692	12005	11157	12230	12093	14903	13075	10207	12176	13252	10696	12749	13582	14325	10051	14933	11274	11191	10176	12110	10305	11854	13325	13385	11796	11489	10936	12702	10259	11078	11284	14275	13701	10910	11366	11033	10411	10662
G	1	negative ctrl. (100x dil.)	12830	12918	11699	11731	11518	11129	11571	12644	11209	12116	13936	11380	11968	12572	11043	13165	12427	11215	12095	14528	12676	13702	12043	12607	11457	12536	12115	11371	11805	15335	12385	12774	13066	12059	11525	11939	12497	13175	11054	11350	10408	12376	13541	10477	12783	12077	15282
G	2	105/20 10-4	12663	13385	11676	12407	12226	11526	12895	10997	11206	11607	12077	11463	11826	10312	11330	11167	11739	10457	10325	11610	11568	10092	10987	12046	11056	11246	11826	11215	10238	11137	10704	11071	10704	10843	10929	10648	11140	11507	11633	11179	10782	10642	11390	11060	12144	10475	11726
G	3	105/20 10-5	13379	13715	12506	13380	13274	13063	12812	13835	13553	13349	12827	12810	12662	13708	14647	14297	11195	12763	10444	12026	13953	10829	14761	10981	15393	12628	12551	11853	13588	11045	11790	10200	10319	11242	12389	13391	11276	10781	10743	11969	10288	10712	11777	11593	12772	11979	10673
G	4	105/20 10-6	12680	12111	14123	11597	12101	12323	12922	13177	11490	10803	11883	11307	12583	10905	11117	10785	13553	12655	10934	14094	10682	10641	14272	11836	10721	11833	11215	11326	11377	11752	11450	12442	12664	11441	11893	10162	13414	13786	10919	13414	11816	12207	10505	11165	11322	13709	11101
G	5	105/20 10-7	13584	12781	12030	13708	11712	11946	12054	11478	11934	12990	12323	12626	11914	13011	11465	12155	11842	11661	11662	11695	12108	11677	11123	13027	12734	12674	12400	13085	13296	13307	13277	11931	12577	12470	13102	10681	11279	10020	10633	11521	11993	12588	13273	13141	10552	10656	12728
G	6	97/20 10-1	15221	13497	12976	12353	13297	13427	13155	15271	14241	12487	14674	14539	15513	13975	14676	15490	17494	13895	13398	15857	14260	11320	15676	14096	17404	13023	12490	14700	12038	15042	14111	17741	14505	13312	14959	12110	13974	15327	16090	14840	13145	12812	14065	12664	12565	15189	12794
G	7	97/20 10-2	14784	15409	12996	11664	13267	13077	13276	12210	13542	11681	11954	12155	13605	12226	11396	12345	12622	11843	11933	12026	13658	11323	13759	11347	15140	13566	13289	12910	11785	12480	13307	11225	11722	11046	12045	12414	13910	11913	11771	12252	13261	13768	11849	11640	11529	12104	12416
G	8	97/20 10-3	13160	13442	12202	12247	12177	10572	11262	12148	12229	11472	11667	10002	12076	11589	13481	13517	12471	10962	12673	11837	11091	13829	13018	12348	11229	12049	11592	11929	13763	12472	12409	13397	11939	11484	9951	15178	14916	14335	12306	10452	10406	10757	11364	15213	11547	13197	13884
G	9	97/20 10-4	14289	11607	10139	10798	10569	10854	10455	10690	11259	10579	10369	11311	9765	10275	10169	9674	9987	10142	9719	11011	9898	10242	10710	10947	10783	11078	10651	9924	10184	10454	10577	10024	9799	10211	11296	9801	10866	10814	10510	10189	10210	10672	10608	9649	10702	9598	9968
G	10	97/20 10-5	13203	13884	12523	11495	11870	12404	11207	11316	11437	12673	10301	11311	9884	10974	11816	11249	13055	9893	14490	11186	11348	11106	10168	12065	12222	11039	10810	11445	10065	11611	10945	10930	10699	11309	11584	13352	9773	10270	13875	12657	11717	12740	10117	12000	11460	11026	11861
G	11	97/20 10-6	14192	11764	11470	11419	11583	11109	10757	11228	13056	10615	11177	11905	11266	10116	11258	12129	13283	10102	10034	10191	11188	10471	10218	11101	10206	11031	9840	10089	11234	10887	11028	10334	11536	10581	11638	10452	10482	10359	10649	10948	10458	9780	9945	10368	10711	11066	11283
G	12	97/20 10-7	13350	12471	11116	12011	10776	13695	11889	12182	11573	11050	11819	12212	11156	11657	11216	13547	10331	11516	11119	11804	11846	12455	11997	11082	10436	12130	13198	10869	10239	12111	11643	12057	11610	12702	15897	11989	11716	12105	11876	11194	12810	12004	11168	11911	11455	11402	12379
H	1	negative ctrl. (100x dil.)	11964	11042	10465	10693	10434	11169	10277	10885	10080	10543	10957	10384	10334	10579	10840	10731	10602	10462	10499	10560	11247	11116	10361	10927	10415	10332	10225	10351	10396	10371	10388	10710	10399	10566	10295	10501	10528	10530	10554	10340	10470	11315	10326	10863	10479	10794	10663
H	2	105/20 10-4	12581	12907	12585	11890	10746	11330	10677	10997	11021	11508	10821	9738	12881	9855	11023	10745	11570	10670	10195	11049	10880	10490	10635	9650	11054	10446	10731	10830	10655	9795	10304	10224	11816	10844	10141	10860	10202	9635	10291	10364	10029	10628	10667	11227	9979	10118	10893
H	3	105/20 10-5	13849	11913	10966	10813	11180	10229	10426	11444	10553	11120	10923	12148	11038	11034	10819	11083	10940	10070	9882	10500	11868	10342	10352	10105	11234	10327	10127	11718	10476	9947	11166	11319	10644	10006	10585	10733	9577	11374	12105	10299	10384	10250	11182	11111	11109	10392	10163
H	4	105/20 10-6	14065	13231	11733	14217	14198	11019	13372	11007	12134	10792	11456	11909	10840	12441	11033	11357	10144	10349	10013	10248	10959	11584	10244	10696	9985	13455	11441	12247	9993	11216	11178	13068	10468	12653	9719	10345	10408	11942	12753	10558	11403	11072	11933	13432	9786	11059	11835
H	5	105/20 10-7	14880	12940	11363	11259	10678	10499	10325	10403	10903	10506	10570	11377	10963	9726	11739	10944	10160	10447	10671	10897	10394	10368	10149	9759	10328	10737	10269	10787	10210	10398	10528	10523	10840	10120	9940	11116	9751	10607	9936	10781	10713	9498	10552	9651	9567	10797	10257
H	6	97/20 10-1	15856	15318	12588	14675	11574	12820	13383	13803	13993	12585	12115	12067	14205	12564	13704	11545	15552	11333	10752	12135	13164	14064	11782	12565	13993	12462	12729	14187	12985	13005	13383	12539	10728	14020	15246	11771	13293	13299	14273	10715	13659	13041	13020	12958	12346	15098	13983
H	7	97/20 10-2	12915	12119	10398	10022	11535	11024	11270	10766	11084	10973	10076	10046	10558	9754	11434	9926	10519	11947	10492	9908	11057	11317	10123	10646	10365	11825	10246	9827	10318	10585	9730	9570	9617	10863	9700	9612	9894	9990	10975	10322	10171	9810	10478	9957	9939	9811	9675
H	8	97/20 10-3	12495	12107	13276	11224	12281	12482	11131	10602	12148	11732	11500	10078	11174	11773	11993	10301	12060	10853	11766	11343	10390	10068	11889	12230	10045	10399	10602	11833	10764	11929	10849	10159	11199	10949	9973	10186	10422	12291	10035	10224	11038	10425	9647	11049	11072	11382	9686
H	9	97/20 10-4	14049	14142	13977	12940	11025	12284	12359	12155	13237	10103	13906	11799	10575	10110	13634	12751	12540	12281	10675	10016	11761	12196	11471	10242	10568	11847	13102	11568	12446	10082	12349	11869	11010	9751	10852	12182	10949	12646	11527	11626	12094	10237	10486	11289	11312	10715	10412
H	10	97/20 10-5	16517	15332	12570	12218	11634	12021	10613	10876	11400	10852	11596	10916	11421	11086	11189	11452	11047	11446	11145	11341	11919	12495	11899	11810	12121	10391	12687	12793	11868	11466	13347	10355	12805	10465	11878	11536	12115	11214	10878	10015	10400	10874	11039	9944	10974	11094	11255
H	11	97/20 10-6	13599	12878	12640	11575	13643	10069	11944	11595	11546	11786	12219	9795	12617	11433	12859	11926	12384	12927	12615	11857	11909	12347	10197	12016	11524	10999	10443	11493	11064	11496	11602	10635	10433	12301	11566	11598	11185	11246	11216	10395	10621	11877	11112	10801	11719	9909	11744
H	12	97/20 10-7	14399	12269	12665	10766	11705	10948	11942	12388	10511	10898	11345	12274	10546	12762	12638	12376	12444	11464	10124	11191	11326	11696	13023	11494	10674	10394	11268	11547	10491	11103	10931	10475	11857	11286	11002	10955	14112	10803	13338	11280	10748	11111	11333	11482	12357	10445	13381
[truncated: 194 more columns]

## Sheet: BH ctrl.
			0 h	0 h 15 min	0 h 30 min	0 h 45 min	1 h	1 h 15 min	1 h 30 min	1 h 45 min	2 h	2 h 15 min	2 h 30 min	2 h 45 min	3 h	3 h 15 min	3 h 30 min	3 h 45 min	4 h	4 h 15 min	4 h 30 min	4 h 45 min	5 h	5 h 15 min	5 h 30 min	5 h 45 min	6 h	6 h 15 min	6 h 30 min	6 h 45 min	7 h	7 h 15 min	7 h 30 min	7 h 45 min	8 h	8 h 15 min	8 h 30 min	8 h 45 min	9 h	9 h 15 min	9 h 30 min	9 h 45 min	10 h	10 h 15 min	10 h 30 min	10 h 45 min	11 h	11 h 15 min	11 h 30 min
A	1	Positive ctrl. 7/14 100x dil. in PBS	14932	16369	15190	15178	14738	13637	15281	15224	13434	13665	15391	12686	14618	13555	13422	14880	13300	15011	14416	14848	13149	13173	16364	12849	14200	14102	13688	15129	13392	14536	13764	13891	13393	13108	14902	14131	14505	14209	14536	14916	16863	14954	13285	13560	13238	15048	15185
A	2	No Seed 1x PBS	15465	13929	14719	16341	14614	15109	15956	15778	15874	15649	14510	14623	14719	16687	15643	14677	15277	15655	14097	13522	15448	16289	14367	14347	15869	15112	15018	16175	15855	14304	17181	15153	15939	15716	15631	14454	16371	14008	15629	16783	14480	14457	15295	15554	12758	15004	16746
A	3	92/16 (AD) 10-1	16741	15621	16895	18579	15365	18192	14912	16079	15674	16569	15262	16152	18109	15686	16423	18567	17771	18214	18640	16948	16604	16633	16302	16674	16967	16729	17701	18201	17963	18583	14893	17563	17119	17737	17825	15956	16855	18249	18286	18727	18808	16870	17112	19704	17244	16197	17538
A	4	92/16 (AD) 10-2	15369	15213	14582	13521	13604	15063	15883	14722	16879	14293	15358	15149	14700	16036	14959	14773	15086	14792	14387	15094	15385	14584	15152	16575	14700	14824	15150	13299	15165	16349	15883	15317	14539	15390	14045	13902	16209	13779	13930	14591	14934	15261	14642	14244	14841	13349	14862
A	5	92/16 (AD) 10-3	13761	14129	13131	13871	13380	13684	12993	14203	14330	13193	13914	14884	13615	15129	13752	13279	14197	14478	14780	13534	13749	13057	13991	13257	13801	15271	13955	12498	14355	12627	13794	13390	13574	14227	14729	13008	14008	13226	14626	13654	13457	13075	14354	13470	12940	14396	13399
A	6	92/16 (AD) 10-4	16414	15691	15281	16191	17696	14767	16020	14006	15533	15227	14444	12674	17604	16762	16247	14252	15616	18064	16998	16643	18252	15060	16110	18824	15707	18951	15964	16771	15131	16508	18826	19877	15280	18640	19160	20272	22183	18407	14272	14785	16454	13709	18350	16770	19562	19057	22708
A	7	116/17 (AD) 10-1	15707	16796	16249	15500	15570	15819	16955	15314	18158	16375	17333	14649	16724	15697	16963	16180	16741	16799	18131	17992	18016	17112	17277	15876	15694	19024	17362	17104	14161	18011	17858	16762	16929	17721	16366	17209	17722	15521	16728	17251	17516	17257	16410	16903	18554	17479	19372
A	8	116/17 (AD) 10-2	16235	17750	13939	17645	14705	15713	15927	16268	16436	15207	18363	16343	15750	15808	14939	14273	16227	16677	17712	16328	17327	15688	15222	15872	15935	13884	17873	16559	14989	15400	16527	14453	16503	16380	15386	17787	16878	14786	16004	15715	14496	16022	15787	16679	15999	15066	14346
A	9	116/17 (AD) 10-3	15765	14702	15984	14311	14587	15221	14539	12727	15212	15897	15547	15231	14043	17625	15533	16138	13826	15112	15803	14155	14036	14495	15459	14451	15806	14904	15014	13113	13251	13178	15403	14061	13452	15558	13622	15048	15674	13708	15854	13752	12585	14567	12826	13936	14570	12299	14427
A	10	116/17 (AD) 10-4	16539	14856	14250	15533	13744	13381	15890	14663	14210	15190	15174	15747	15509	16629	14248	16760	14230	16898	15548	14421	15615	13280	15363	14162	14190	14737	14376	15279	15488	16438	14291	14534	14785	13149	13981	15703	14723	14136	14323	14109	15310	14595	11985	14684	13917	14563	14581
A	11	127/13 (AD) 10-1	20806	21459	15286	14761	16678	19270	17439	16919	17030	16509	19358	17319	18387	16901	15247	16563	17910	19268	18529	18528	19713	15552	17725	18317	16093	18713	17115	18873	18656	19847	19577	15305	17521	18479	16462	15604	14993	18203	15685	16070	17712	16400	16967	21031	17416	18247	17712
A	12	127/13 (AD) 10-2	14279	15479	14702	15347	13906	14109	14963	12814	12103	14229	13884	14195	14411	12773	13895	14876	12976	14725	14154	15229	12552	13475	14282	14397	14586	14267	14068	14325	15123	12638	13566	14377	13831	11944	14490	13903	12549	14989	12621	14156	14045	13886	13203	12907	13738	13168	13710
B	1	Positive ctrl. 7/14 100x dil. in PBS	14902	13375	13706	13939	14632	14234	13134	13091	13362	12935	13994	15041	13840	14052	13784	14259	13752	12753	14313	13651	14509	14470	12466	13652	16280	15644	16253	15055	14796	16962	16295	13770	15857	15566	13970	17310	14920	15933	13612	16476	16332	15186	14127	13477	15096	16037	15636
B	2	No Seed 1x PBS	14540	13625	14069	12818	13483	13112	12630	13392	13668	14023	13495	12656	13469	12189	12099	12620	13279	13012	12378	11652	13164	12805	12736	12630	12599	12080	13243	12459	11258	13389	12216	13198	12229	13945	12063	12002	13004	12040	12588	12522	12496	14258	12540	11933	12565	12475	11983
B	3	92/16 (AD) 10-1	16659	15559	14243	15359	14279	14426	15391	14514	14189	15953	13486	15349	14245	15581	14335	13924	13835	14369	13839	14876	14677	13849	15058	15158	15485	15018	16964	13444	15203	13873	13106	13740	14226	14846	16359	16344	13974	15474	14586	14985	15342	15701	15678	13415	15232	15930	14912
B	4	92/16 (AD) 10-2	15482	13445	14098	14232	14271	12038	12424	13913	12912	14397	12608	13877	14474	14317	13020	13358	13380	13373	15205	12861	15335	12726	14335	12716	13559	14818	13577	13615	14790	12740	14177	13927	13236	14911	12952	14777	15843	13678	14284	12807	12989	11962	12802	12791	14887	14361	13412
B	5	92/16 (AD) 10-3	14621	13764	13770	13642	12825	13096	14014	12729	13170	13814	12853	12185	12953	13250	12773	13157	12561	12827	13169	13260	13602	13430	12831	12615	12465	12929	13259	13580	12391	11390	12110	12762	12421	14032	13717	13077	12018	12933	13244	12628	13221	12556	12867	13077	13155	12255	12097
B	6	92/16 (AD) 10-4	15626	15787	17262	13542	15346	15407	14384	14953	15044	15236	13853	16268	15121	14756	13456	16269	14059	14798	13980	14251	14923	14113	13415	14814	14117	14573	13392	14016	13987	14078	13563	14253	13619	16045	13118	14036	12937	13950	14841	12908	12453	13203	12057	13826	12882	13218	13056
B	7	116/17 (AD) 10-1	15640	15468	14674	13852	14660	13790	13877	14048	14383	14023	14216	13434	14831	15093	14562	14400	14549	15238	14707	14074	13994	15594	15504	14345	14971	14628	15430	14355	13824	14846	14602	13970	13466	13701	14897	14975	14752	13862	14306	14143	14002	15630	13622	14433	15549	14933	15333
B	8	116/17 (AD) 10-2	17736	13474	13208	11844	14366	17625	14729	13251	13366	14311	12722	22857	11646	15278	14232	16880	13448	13049	15048	13447	15696	15075	13490	15651	12414	13740	14018	15269	12616	15423	14183	16420	15208	13277	14514	15093	13972	12928	13486	15844	14705	13890	16931	13022	14594	14117	12637
B	9	116/17 (AD) 10-3	14619	14286	13282	14418	13194	15157	15590	12826	13416	14363	13303	15133	14553	15119	13919	13254	13051	14174	15957	15510	14399	13620	14412	13267	13612	14646	14452	14193	13256	13371	13889	13570	14874	13364	14679	16149	13418	13940	12445	13251	14819	12917	12100	12331	12188	12926	14954
B	10	116/17 (AD) 10-4	15602	13946	17136	14209	15364	16296	14838	15523	13905	14321	14349	15574	15386	14866	14588	14636	15793	14256	15933	14780	14638	14320	14681	14375	13658	13126	16011	14975	16748	13683	15556	14826	14278	13913	14507	14250	16258	12774	14291	14255	13759	14939	12664	13935	14889	14449	15400
B	11	127/13 (AD) 10-1	15750	18468	17189	17487	16051	17046	17834	18418	17705	21059	16752	18902	17166	16716	18586	19175	18657	18931	20354	18221	19406	18091	20407	19563	17355	16332	16763	17153	17471	14984	19724	18319	19305	19170	19008	16807	17811	18009	18316	16670	17024	17546	17054	14707	17582	18914	17055
B	12	127/13 (AD) 10-2	14514	12661	12174	12544	12587	13765	14705	14225	13530	14947	14424	13736	13168	13170	12345	13657	13154	13711	14202	12365	13426	11990	14164	13938	14168	12697	13575	12868	12495	15986	12492	12319	14804	13650	12650	15030	15039	12927	13633	13615	15039	12205	13845	12975	12820	13125	12514
C	1	Positive ctrl. 7/14 100x dil. in PBS	14886	12924	11788	12038	12898	11529	12111	12367	12643	11844	13679	12396	13062	12370	12356	13026	12329	12939	12222	13460	12635	12888	12946	12774	12504	12554	13022	13295	12425	12631	12365	12595	12049	13135	13633	11882	11862	12723	12267	12352	12230	13164	12693	11647	12066	12324	12720
C	2	No Seed 1x PBS	14806	15200	16892	15739	15852	14205	15345	16426	14984	15560	15125	19400	17609	16135	14216	15979	15096	14742	15757	14950	13222	15626	15313	16280	14462	18924	14788	16115	14439	13824	18005	16583	14727	15302	16683	14792	13977	15752	16075	12968	14567	14830	17848	14898	14897	13820	14168
C	3	92/16 (AD) 10-1	15059	14591	16087	14303	16468	13992	15078	13457	14579	15189	14123	14367	16233	16838	14402	16261	15743	14920	14212	16649	15246	13394	16197	16444	13757	16304	15161	14937	14290	15755	15331	14388	14885	17427	17332	15019	15341	13375	15800	13590	12818	13483	13678	14403	14466	13477	16404
C	4	92/16 (AD) 10-2	13390	13612	12121	12301	12377	12583	11881	12043	12120	12154	12094	12438	11775	12623	12023	11615	11789	11595	12550	12061	12595	12235	11636	11832	12180	12560	11779	12001	12625	12723	12080	12455	12165	11933	11760	12165	11708	12710	11951	12507	11465	12247	12139	12169	11483	12917	12101
C	5	92/16 (AD) 10-3	15300	13612	13819	13839	14090	13814	13858	13557	14979	13848	14501	14031	14873	14454	14321	14244	14019	13964	14000	13951	13887	13645	13703	13798	14226	16603	13121	15902	14287	14411	14118	17656	15816	14873	12347	13870	12733	13110	14747	11356	12750	13545	13903	14433	13657	13521	14031
C	6	92/16 (AD) 10-4	15653	14580	14679	14265	14119	13240	12845	13707	12844	14834	13066	14678	12911	13023	13435	12916	13470	12752	13309	13587	14321	14264	12369	14371	11932	13609	12853	12612	14317	12569	12314	14562	11872	14511	12089	13055	11861	12434	11830	12745	14517	14781	12452	11209	13210	14174	12764
C	7	116/17 (AD) 10-1	20167	15871	13784	13963	15671	14054	13535	11868	14662	13683	14837	13871	13635	13531	12428	13597	12355	13523	15039	13349	13690	12339	14468	12892	13029	11836	13082	12963	12855	12693	14202	13361	12744	13969	13603	12125	12276	14023	14881	14237	12242	13193	11589	13705	12208	12605	13283
C	8	116/17 (AD) 10-2	14575	14662	14681	14596	13903	16432	14806	15266	14855	13809	15647	13854	16231	13907	13239	15331	14503	14890	14790	15614	15657	15572	14441	15375	14836	14281	16543	15708	13779	13420	14584	15042	14249	14511	15997	14435	13210	15499	15452	14582	14134	15121	14364	14145	14085	15892	15461
C	9	116/17 (AD) 10-3	17896	17954	15054	14901	14987	16318	15211	14487	15036	15959	15494	15423	14870	13796	14396	13654	13899	14863	13540	13116	14991	13833	13277	15252	11435	11280	12452	12011	13028	15104	13743	12511	12428	13371	14546	14447	12897	12305	14244	11796	14090	13194	11380	12585	12166	15817	15511
C	10	116/17 (AD) 10-4	13967	12893	13553	13074	11807	12562	12720	12427	12957	12596	12301	12694	12566	12425	13028	12056	11952	12265	15002	11656	13324	11939	12959	12250	12254	11845	11965	12717	12039	12755	11539	13279	12661	12624	13175	12777	12315	11690	12743	11669	11703	13104	11438	13379	11631	10855	10887
C	11	127/13 (AD) 10-1	17726	14044	13512	13295	13403	13346	14572	13595	15210	15412	13673	14539	15031	14227	15831	13422	15641	16428	15623	14000	14669	14332	15634	12454	15658	13189	14627	13576	15054	14981	12982	13915	13774	15720	12738	14086	12566	14130	13760	13398	15032	15550	14096	13585	13176	14888	13751
C	12	127/13 (AD) 10-2	14239	14360	12754	13096	14028	13513	12480	13971	14696	11569	13479	11534	13020	13236	11767	13055	12654	13110	13070	13302	13371	13128	12167	12954	12765	11941	14112	13082	12664	12924	12862	13689	13308	16291	12250	12424	12640	11456	12444	12812	10888	11498	11512	13489	12286	11442	13142
D	1	Positive ctrl. 7/14 100x dil. in PBS	14899	14548	13536	13015	12567	13537	13413	15661	15160	13297	14248	13999	13898	14720	14529	14112	14077	13859	14992	14781	13963	14005	14690	13488	12076	13033	14368	13707	13345	13111	14012	13625	13816	15816	13570	15027	13406	13559	14160	13950	14997	14043	14059	14881	13455	13561	11929
D	2	No Seed 1x PBS	14952	13713	15120	13025	14302	13916	14248	13360	12654	13363	12844	13323	12848	13071	12615	12792	13485	13958	13212	12505	13102	13226	12974	12719	13887	12837	12696	13111	13248	12972	13185	14038	13676	12576	13797	12905	13611	12462	12749	13442	12484	12656	12477	12390	12959	12649	12581
D	3	92/16 (AD) 10-1	15577	14614	14082	14058	12775	14670	13793	15252	13104	14190	12726	13060	12609	13377	13673	12640	14675	15758	14081	14037	12804	15579	13513	14878	14715	12929	13231	12207	13304	16520	14080	13255	14842	13307	13561	12710	14676	14615	13160	12737	14386	12279	14384	12544	12502	12966	12901
D	4	92/16 (AD) 10-2	16618	14819	15140	15201	14936	14553	15123	12327	12469	12197	14161	13303	14146	13645	14703	16224	14306	17193	13609	14793	13488	13906	13551	14324	14226	14375	13375	13146	14359	15525	13031	15094	13105	13866	13610	13976	13961	13877	15304	13924	15409	15404	13669	13805	13357	13654	16102
D	5	92/16 (AD) 10-3	15593	12995	13141	12916	12511	12440	12316	12469	12821	12990	12705	12204	12531	13045	12261	12854	12737	12512	12757	12812	12597	12697	12429	12566	12509	12428	12131	12211	12764	12428	12942	12513	12272	12358	12794	12163	13191	12631	11796	12228	12162	12535	12220	12711	12134	12244	12029
D	6	92/16 (AD) 10-4	12737	13393	13083	13467	12606	12200	12739	12501	12871	12201	12612	12345	12517	12001	12660	12741	11541	12328	12730	11967	12411	12854	12232	12402	12281	13572	13006	11974	11800	12571	12130	12341	12543	12062	12011	12261	12556	11815	12259	12350	12267	12583	11108	12655	12465	12161	12557
D	7	116/17 (AD) 10-1	15307	14528	14591	13552	13777	13487	13896	14196	14366	14385	14685	14153	14165	14408	14980	14742	14064	14063	15603	12612	13654	13753	13357	14101	13932	15207	16817	13423	13622	13379	14127	13544	12593	14454	13551	14036	13398	13552	13355	15274	15237	14003	13212	14398	13815	13951	12447
D	8	116/17 (AD) 10-2	15165	13606	13411	13398	13274	13150	13245	13250	13328	13962	13514	12807	13002	12963	13086	13142	13312	13430	12844	12619	12836	13188	12770	13411	13172	13356	13163	12612	12474	12489	13039	13086	14954	13763	12455	13579	13086	13814	11939	11249	12366	12188	13286	13225	12542	12853	12646
D	9	116/17 (AD) 10-3	14840	13729	16264	14210	16565	15882	18199	18819	15388	16987	15518	15263	15574	17503	14071	14278	18735	15434	16924	12923	14751	14299	19551	15397	15892	15676	16904	14148	13948	14385	12710	12667	13691	15161	16316	14467	12208	13251	12652	13624	12193	15035	16745	12462	13197	13119	13522
D	10	116/17 (AD) 10-4	15515	15051	14466	14664	15243	14595	16385	13685	14322	14337	14521	14537	15193	14109	15226	13483	14403	14310	15377	12999	13939	15867	13845	17076	13913	14729	14206	14170	14390	16146	13827	13633	14127	13819	14432	14351	15025	13150	14589	12968	14262	13651	14609	14400	13725	16578	14391
D	11	127/13 (AD) 10-1	18654	13804	13980	15959	12990	14864	13232	13406	14952	14607	16101	14213	14404	15588	13685	13814	13562	13743	13297	14075	14674	13894	16257	14095	13339	12452	14752	13781	13639	15808	13403	14170	15380	12935	14449	14420	14507	14863	12952	12780	13714	14467	13957	14295	13249	16668	14606
D	12	127/13 (AD) 10-2	19243	13055	14421	14944	12428	18249	12139	12595	11512	11745	12855	12761	13059	12171	14636	12508	12013	12652	13032	13889	11594	12195	11213	11574	11050	11129	14007	13319	13263	12601	11820	14283	11452	11387	12695	11317	11597	11420	12796	13124	12111	12887	13846	11683	13855	12633	11847
E	1	No Seed 1x PBS	16047	15658	14563	13886	14479	13236	13499	13964	14925	14537	13660	14660	15618	15472	13204	15311	14270	16031	14156	13019	17130	14668	13537	14809	14197	14422	15631	13289	14173	16923	13745	13773	16674	14463	12915	13704	13222	12324	13094	13902	12207	12648	15557	12709	13793	15516	14426
E	2	No Seed 1x PBS	15627	14233	13448	14393	13588	15560	13734	13456	14915	13475	12618	15211	12037	13434	13712	12573	11954	12863	15060	13230	12899	11712	15103	12229	12694	12389	12951	12845	12700	12881	13610	12308	12773	12936	13083	14002	11660	12591	11758	12439	13428	11974	11714	12397	13693	12922	12136
E	3	127/13 (AD) 10-3	15147	14467	13576	13985	13609	14050	15581	15302	14071	14556	13646	13642	15746	14144	13374	12640	13156	14499	13411	15884	14194	13385	13804	13646	13550	13520	13035	13410	13439	13884	13588	13965	13385	12893	13590	13335	13236	12969	13364	14543	12138	14759	12815	14349	14075	14266	13919
E	4	127/13 (AD) 10-4	16053	16767	15998	16824	15522	16024	15461	15079	15935	15978	15282	15712	15810	13991	14561	14058	14198	13347	15121	16732	13886	15448	13208	15620	13598	13515	13275	15028	12575	13419	13389	13629	12590	13187	15525	14568	14498	13575	12934	14325	14391	13173	13793	13456	13671	14181	13329
E	5	93/15 (FTLD-TDP) 10-1	16777	16797	15181	16732	14550	14465	12716	12901	12706	14230	13690	13033	15065	13357	14501	15177	13748	13913	13838	14550	16173	13858	14214	14495	13561	14394	13386	14389	13336	14296	13220	13865	13251	13641	14463	13055	13018	13276	14654	13199	14963	14546	16377	13575	13234	13782	13221
E	6	93/15 (FTLD-TDP) 10-2	15857	13118	13003	13065	13377	12775	13693	13235	13063	13118	12991	12900	13421	12629	12968	13475	12714	13278	12958	13103	13019	13857	13003	13517	13279	13355	13351	13911	12798	13577	13113	13400	13504	13193	13387	13764	13568	12993	13506	13435	13385	13190	13409	13370	13629	13284	12659
E	7	93/15 (FTLD-TDP) 10-3	15357	14047	13415	13983	13684	13367	13445	13366	13621	13569	13317	13183	13517	13735	12884	13128	13205	13488	12595	12995	13027	12730	13236	12796	13276	12871	13185	13267	13334	13167	13058	13115	12988	12660	13266	12899	13704	12791	12765	12713	13184	13236	12512	12883	13017	13337	12625
E	8	93/15 (FTLD-TDP) 10-4	14379	13970	14958	12680	12910	13049	12946	13743	12981	12552	12661	12476	12803	12980	12345	12631	14288	13231	13969	14844	13555	13368	12642	13128	12218	13173	13261	12612	12988	14356	13358	13599	14172	12100	13854	11961	12771	13004	14427	12561	12609	13283	12888	14377	12095	11703	12713
E	9	110/16 (FTLD-TDP) 10-1	15726	13786	14908	14917	14651	16929	14713	16318	15609	15635	13477	14678	15475	13635	15698	14454	14812	14962	14434	16191	13547	14331	16143	14460	14224	14260	12672	15482	14546	14248	14097	16522	14591	16280	14324	16091	14694	15365	14461	12993	13649	14387	15384	14349	13327	14779	13838
E	10	110/16 (FTLD-TDP) 10-2	16452	13179	12909	12904	12012	12689	12791	12286	13723	11978	13970	12054	11569	12987	10700	11239	11358	12923	11946	12524	10880	11190	11794	12792	12130	11411	12680	12560	10660	12362	10406	11117	10663	10950	12314	11234	12091	11296	11298	11621	11905	11830	11850	10532	11625	12318	10742
E	11	110/16 (FTLD-TDP) 10-3	15314	12967	13013	12785	11709	13927	12054	12835	13392	12161	12831	12108	12114	12151	12360	13163	12280	13215	13132	12492	14077	12061	11220	12200	12083	12630	12336	11946	12428	11237	12869	12249	11588	12857	12523	12061	12227	12441	12602	12077	12791	11351	11609	12000	11294	13773	12711
E	12	110/16 (FTLD-TDP) 10-4	15026	15643	14949	13369	14464	14045	13487	15744	13749	15833	16056	14890	13130	16833	14846	14216	14352	15517	13145	12790	15682	14722	15159	15090	14494	13173	11602	11535	14360	13745	14243	13193	12309	14626	16771	18086	13552	14374	18399	13488	13517	14307	13508	13877	14924	13443	14465
F	1	No Seed 1x PBS	13578	13792	14339	12785	13900	13876	12296	14879	12944	13503	12649	12246	12848	12356	12899	12464	12642	12161	12160	12235	13370	12684	13067	11911	12582	12461	12376	13002	13040	11702	12308	11870	12597	12904	13108	12811	12272	12394	12512	12647	12167	13148	12428	12452	12520	12081	12139
F	2	No Seed 1x PBS	16892	13846	14085	14180	14582	13623	16787	14201	14031	13620	13662	15236	13082	13032	16263	12950	13583	13689	14346	13261	14288	13955	12887	12726	13341	11266	12766	12229	12574	12002	12896	12032	12599	11947	12045	12300	13143	12297	12533	12130	11885	12068	12095	12136	12130	13193	12106
F	3	127/13 (AD) 10-3	14677	13837	11280	12445	12495	11845	12065	12842	11963	12125	12157	12554	12002	13252	11555	11395	12609	12742	12897	11631	11544	12074	12480	11969	12856	13666	12237	11804	11671	12545	12155	11629	11584	12189	12242	11518	11800	12053	12677	11181	12092	11699	11312	11854	12205	10812	11264
F	4	127/13 (AD) 10-4	19711	17789	14224	12845	14516	14496	13226	15651	15994	14065	14340	14149	12282	12605	14670	14283	13524	14583	12656	13084	13299	18046	13071	13892	13937	13473	12953	14132	12856	13750	13900	13944	12702	14413	12963	13004	13557	13778	14924	13032	12765	13471	13132	13799	12612	13557	14467
F	5	93/15 (FTLD-TDP) 10-1	21419	14892	15565	12713	14703	17267	13561	17670	18716	14656	15859	18881	18039	16239	16335	18474	17086	15330	16306	16888	15938	13866	15218	17947	14805	16139	14478	13766	14831	17136	13667	16455	12977	15455	16522	17596	13748	15056	12510	15181	15476	16358	14507	12993	13817	13194	16248
F	6	93/15 (FTLD-TDP) 10-2	12883	12339	11424	11829	11935	12023	12348	12045	11567	12154	11027	11571	12005	12436	11291	11242	11721	12025	11400	11566	11895	11669	11659	12429	11822	12078	12637	11945	11027	12036	11547	11017	13439	11336	11173	10911	11263	11465	11931	11621	11586	11894	11443	11638	11904	11655	11402
F	7	93/15 (FTLD-TDP) 10-3	17171	14240	14133	14422	14128	14164	13678	14952	14882	14431	13883	13542	14661	14636	13919	13806	14155	14037	13879	13898	13434	13999	13322	15790	13795	13292	15584	13499	14039	14533	14491	15200	15606	16128	13129	13233	14310	13106	15728	13557	12954	13646	15686	14511	13265	13927	13143
F	8	93/15 (FTLD-TDP) 10-4	16168	14998	14968	14595	15401	14609	14956	14969	14581	15179	14908	14199	14551	14324	15388	15363	14271	14832	14703	14601	14683	14870	13377	15563	14601	13381	13634	13379	14822	13556	13628	13942	13339	13114	13073	12899	12829	13163	14311	12997	13333	13487	14302	12643	13390	13513	13554
F	9	110/16 (FTLD-TDP) 10-1	20796	16122	14011	15252	13788	14219	14607	14351	16845	14621	15387	14105	14820	13916	13843	12961	14474	13641	14385	14641	14327	12978	14733	13433	14566	14128	14069	14275	15575	13869	12579	13759	14886	13820	13024	14092	15112	14038	13496	13804	14324	13460	14825	13681	14236	13909	13613
F	10	110/16 (FTLD-TDP) 10-2	16954	15178	14680	15382	15427	16922	16109	14641	16130	15108	15500	15576	14522	17029	15395	14087	14107	13710	14025	14446	13844	13894	14837	14333	15386	14457	15175	14670	14928	14040	15486	14048	15220	14418	14182	14450	14512	15085	13899	14007	14348	14273	14004	15154	15660	13969	13998
F	11	110/16 (FTLD-TDP) 10-3	15294	13313	13598	13596	13471	13635	12098	13053	12789	12759	12506	13100	14992	12341	12597	13898	12985	11548	10879	13147	13140	12562	11568	13988	13594	12635	12333	13705	12763	11939	12954	15261	13215	13682	13399	11527	12415	12439	12542	13150	12748	13490	14454	14463	12974	12453	12388
F	12	110/16 (FTLD-TDP) 10-4	14727	13755	17029	15377	16461	15927	16004	16270	17344	15600	14380	16939	16985	15602	14484	12756	14830	15376	15045	15553	13264	15519	14369	15175	15429	14185	16486	12983	15227	13609	14024	14565	14816	15044	14394	14537	15820	16193	14316	15839	14084	13812	14352	15074	15664	14002	14411
G	1	No Seed 1x PBS	15919	16588	12834	15132	19539	17891	15000	14133	17025	15738	14229	16522	15525	15962	13221	15204	13027	15898	14188	14787	17355	14280	15174	17593	15407	12378	15865	13692	15830	15425	13324	17605	15101	14063	14301	15505	14086	14620	14026	14770	15028	14756	13027	14310	13050	15810	16111
G	2	No Seed 1x PBS	15966	18015	13785	14442	14907	14607	13817	14448	14818	13667	14525	14676	14405	13210	13826	13779	14530	13880	14127	14206	14028	14361	15047	13706	13982	14847	13270	14197	13754	13642	14198	13922	14084	14542	13733	14671	13685	13923	13097	14380	14341	13837	13866	14301	14503	13419	13541
G	3	127/13 (AD) 10-3	17289	15552	13557	15929	13422	13308	14742	16637	15158	16154	13238	13052	15104	14562	14639	13374	15784	13945	13198	16264	12741	11745	13339	12409	12228	12143	11442	12666	12678	11511	12800	12717	12142	12432	14717	14435	14238	11630	16005	11666	11866	12058	13627	14934	11398	12552	11680
G	4	127/13 (AD) 10-4	16665	14326	11834	11586	11246	12250	11109	11168	13087	11588	11192	10930	11189	11103	11695	12266	11161	11036	11368	11026	11085	10708	10623	10892	12011	12180	11734	11490	11523	11211	11431	12115	10806	11404	11206	10485	11314	10986	11230	10875	11174	10469	11255	10540	11080	10611	10733
G	5	93/15 (FTLD-TDP) 10-1	17271	16318	18552	16530	17369	14557	17267	16591	15184	16325	17891	15244	17504	16258	17295	14680	14333	15754	13959	17572	14968	15228	14199	16798	19213	13552	17386	18891	13972	16223	15997	15540	15081	13469	14840	13363	15174	15316	15526	13614	14814	17946	14843	17449	13548	15954	15063
G	6	93/15 (FTLD-TDP) 10-2	14821	13549	13082	13041	13650	13988	13256	13082	13368	13484	13196	13275	13944	13567	13720	13721	13615	12889	13930	13653	13669	12835	13419	13752	14546	13272	13587	13264	13336	13584	13425	14380	13657	13264	13475	13004	13108	14291	13036	14108	13208	13366	13315	13639	13113	13038	13377
G	7	93/15 (FTLD-TDP) 10-3	15330	13782	14366	13259	14498	13407	13123	12689	13378	13292	12686	12803	13191	13076	12933	13043	13391	12600	13565	12719	11864	12758	13084	12361	13905	14313	12934	12263	13342	13408	12574	14414	13239	13065	12580	12164	12478	12256	11020	12314	11981	11685	12619	12492	13958	13689	11216
G	8	93/15 (FTLD-TDP) 10-4	14834	13235	12556	12470	13369	12334	16707	11652	15571	12520	12708	11965	12040	12712	12160	13320	12204	14108	12066	12049	12077	11807	11945	10982	13114	12378	10359	13737	12353	12012	11779	12157	11163	12056	12741	14911	11151	12018	10963	11449	11137	11349	12649	13595	11648	11786	14801
G	9	110/16 (FTLD-TDP) 10-1	16546	14865	13135	13977	13387	14303	16172	15303	16514	15058	15789	14339	13710	15440	13986	15743	15128	15124	16145	14749	14281	13107	16587	15753	17710	14355	11882	14121	15808	17678	14601	13681	17514	13490	13302	13009	17789	14776	15234	16831	14598	14555	15184	12843	13023	15363	13767
G	10	110/16 (FTLD-TDP) 10-2	14617	13641	13011	14035	13923	13771	12451	12789	12461	13723	14416	14081	13513	13011	13346	15501	12683	13948	13557	15636	12814	13493	14337	13154	12971	12531	12057	14227	12210	13500	13240	13623	13014	14371	13672	13505	14075	13383	12505	11781	12667	14054	13094	13493	12766	11645	14173
G	11	110/16 (FTLD-TDP) 10-3	13131	13738	14493	13777	14544	13464	14399	14341	14579	15014	13478	14148	13434	13192	12844	13259	13721	12522	14754	14023	12705	14483	14372	13049	14325	13968	12874	15420	14650	13136	13438	13812	12066	14041	15201	14362	13799	13200	13210	12727	14230	13340	14805	13271	13346	13052	14135
G	12	110/16 (FTLD-TDP) 10-4	15397	14855	16251	15806	14243	14345	14136	14118	15118	13361	14401	14741	14959	15118	17472	13853	16315	14855	15327	14426	16563	14789	14953	13202	14756	15105	13507	14434	16185	14035	15183	14000	12981	13088	15143	13697	16168	16767	13310	14074	13889	13886	15008	15739	13821	15946	12959
H	1	No Seed 1x PBS	15850	13300	12547	11734	11933	12448	12740	10970	11542	11453	13336	11858	11394	12482	11489	12086	12848	10785	11177	11128	11637	11735	12358	11507	11069	11237	11761	11076	12173	11764	12451	11572	12181	11839	11347	11684	11158	11029	11272	12800	10528	11134	11659	11236	11132	11792	11376
H	2	No Seed 1x PBS	14396	13526	11775	12200	13003	12726	11917	13156	12657	13746	13048	12117	12707	12321	13058	11692	12326	13539	11720	11672	13334	12239	13381	12702	13209	11478	13665	12351	12212	13451	13066	11601	12495	13392	12442	13462	12322	13390	12372	11961	12174	14658	12708	13495	11737	13004	12803
H	3	127/13 (AD) 10-3	14841	14670	13052	12182	13678	12591	12124	13104	11895	11428	11664	12613	13220	12405	11375	11497	11771	13324	11204	12051	12121	11843	12628	12526	12121	11511	12109	11897	13378	11766	11342	11461	12005	10920	11436	12405	13054	11539	11379	10887	11051	10595	10465	10739	10764	11034	11574
H	4	127/13 (AD) 10-4	15042	13964	14095	14872	14192	14875	14476	14053	14363	14120	14486	14826	14537	12562	12472	13161	12144	12487	14674	12838	12282	13147	14362	12240	11157	11817	11042	12985	12302	11941	12774	12499	11558	11737	12447	12087	12788	12611	11654	11102	13687	11540	11217	11556	11335	11368	12163
H	5	93/15 (FTLD-TDP) 10-1	17910	16066	15226	12824	13130	12598	15972	12855	12891	16563	13337	13699	14834	12680	14318	13430	13975	13090	13849	16264	14010	12533	16059	13493	14021	13616	15097	13754	14881	14950	15905	13150	12277	14629	14951	13782	15201	13692	13235	16623	14313	14802	13717	15237	13356	12493	14927
H	6	93/15 (FTLD-TDP) 10-2	16009	14879	13575	12985	13239	12391	12124	12606	12732	12378	12995	13386	12432	12949	12762	12503	12892	13291	12593	13119	12595	12955	12443	12875	13041	13346	12994	12918	12515	12724	12640	12156	12114	12475	12935	12740	12226	12809	12509	12935	12507	12330	12606	12086	12627	12008	13072
H	7	93/15 (FTLD-TDP) 10-3	15991	13262	12777	13001	13895	13064	13182	12777	12847	12915	12938	12672	12396	12293	12163	12061	12191	12313	12189	12161	11972	12094	12183	11857	11949	11616	12111	11997	12182	11854	11910	11985	12030	11765	12077	11737	12127	12052	11831	11773	11628	11878	11945	12219	11884	11110	11556
H	8	93/15 (FTLD-TDP) 10-4	15973	14989	15145	17495	12931	13424	12889	15711	14756	15441	12904	12818	12196	14335	13107	14518	13889	14644	12785	12045	13252	13723	15266	14068	13011	15667	12885	11990	14267	16765	12415	13521	11633	15855	13363	13445	13958	11891	14509	17372	12340	11923	13023	14829	13092	16090	13424
H	9	110/16 (FTLD-TDP) 10-1	16645	15778	14565	13645	13356	14380	13086	13081	14525	13939	14877	14457	15184	17744	15444	13744	14540	15664	12622	14975	14213	14726	14333	14306	15918	14952	13849	15281	15000	14574	15510	14779	13997	14741	16448	15676	14631	15325	16025	13599	14412	13524	17158	14133	14826	14118	15555
H	10	110/16 (FTLD-TDP) 10-2	14366	12903	13426	14524	14180	13831	13267	13227	13569	14372	13776	13881	13649	13755	13995	13597	13836	13702	13082	12854	12815	12745	12763	13092	12243	12744	12488	13484	12695	13462	12284	13563	12873	13920	13615	13076	12653	13193	13077	12872	14398	14605	12586	11803	13592	11597	13052
H	11	110/16 (FTLD-TDP) 10-3	16390	13635	13462	13817	13544	14103	13737	13105	13301	14020	13410	13397	14109	13383	12764	13755	13111	13309	13779	12725	12468	13790	12310	12939	14013	12080	12642	13682	14286	14049	13994	12629	13106	14661	11663	12520	13332	11742	14169	13784	13813	15375	12207	13186	12240	14546	12519
H	12	110/16 (FTLD-TDP) 10-4	14513	12756	12788	12102	12531	11805	13709	13320	12488	13073	12173	12745	11862	12198	11647	12505	11873	11822	12101	12231	16102	12055	12758	13315	13353	12080	11219	12483	13882	12779	13542	13936	12941	14090	11560	11865	12673	12145	12782	12625	11521	12573	13732	13102	13262	13769	12852
[truncated: 194 more columns]

## Sheet: BH ctrl. 2x
			0 h	0 h 15 min	0 h 30 min	0 h 45 min	1 h	1 h 15 min	1 h 30 min	1 h 45 min	2 h	2 h 15 min	2 h 30 min	2 h 45 min	3 h	3 h 15 min	3 h 30 min	3 h 45 min	4 h	4 h 15 min	4 h 30 min	4 h 45 min	5 h	5 h 15 min	5 h 30 min	5 h 45 min	6 h	6 h 15 min	6 h 30 min	6 h 45 min	7 h	7 h 15 min	7 h 30 min	7 h 45 min	8 h	8 h 15 min	8 h 30 min	8 h 45 min	9 h	9 h 15 min	9 h 30 min	9 h 45 min	10 h	10 h 15 min	10 h 30 min	10 h 45 min	11 h	11 h 15 min	11 h 30 min
A	1	Positive ctrl. 193/12 100x dil.	16756	14726	12798	12448	12138	15117	12220	15213	14863	12775	11512	13596	12446	14806	13042	14006	13661	12824	13597	12993	13965	12799	13704	12010	12241	12717	15212	12165	12425	13596	14162	12508	13322	11880	13891	12788	14320	12963	14523	12245	13832	13930	13313	12983	14161	16106	13451
A	2	No Seed 1x PBS	14971	14749	14460	13210	12975	13311	13032	13079	13406	15350	13639	13993	13787	13409	13705	13732	14108	14705	13073	12501	12398	13672	14220	14806	14004	12836	14596	13551	13661	13594	12196	12604	13847	12331	13325	13890	13428	12843	12466	11834	13428	12874	11532	14568	14446	12565	13073
A	3	25/18 (FTLD-tau) 10-1	17106	16918	16507	16504	19771	15787	16751	17582	14976	17053	18027	18670	18878	17780	18439	19300	16113	18865	17557	16495	17855	14843	16978	15628	19731	16704	18607	18525	18391	17703	16827	15842	18805	16937	17382	17158	16424	15872	15528	19440	17175	15975	19220	16210	18588	16182	16779
A	4	25/18 (FTLD-tau) 10-2	13108	13810	13156	13234	13667	14185	12750	15552	14370	14938	13330	15043	14153	13684	13254	14199	14264	13587	14573	14005	15129	13941	14660	16330	15084	14174	14910	14013	13980	13644	13255	14452	14385	13947	13106	14820	14202	13686	13922	15498	13133	14944	14284	13311	14601	13451	13236
A	5	25/18 (FTLD-tau) 10-3	17475	13133	14168	15245	12197	12709	13417	12787	13451	12919	13485	11750	13566	12785	13326	12860	12647	12713	13714	12961	12159	13452	12310	13484	12141	13060	14972	12737	13089	13039	12176	13512	12451	14159	13939	12408	13091	14080	12362	12999	12550	14792	13879	14020	12493	12267	12665
A	6	25/18 (FTLD-tau) 10-4	13973	14567	14426	15658	15115	14832	13765	13141	14728	14671	15413	16843	13438	14724	15374	15141	14178	12956	14833	14561	14706	12894	13246	13437	12996	15072	15440	12667	12956	14708	14560	14737	15494	12422	13070	14039	13678	13917	12810	13125	14859	14422	13928	12599	14508	13463	14017
A	7	80/18 (FTLD-tau) 10-1	14446	15183	16745	14484	15990	15119	14000	15221	14798	14234	13674	14198	15391	16202	15125	15036	15326	15096	15980	15822	14770	15485	14592	15216	16080	13979	16173	14134	15096	14099	15653	14761	16303	17455	17901	15914	16312	16365	17354	14039	14751	16082	15822	14265	14096	14432	14481
A	8	80/18 (FTLD-tau) 10-2	13424	16964	16480	15717	15343	14829	18352	14681	16937	16065	18218	16769	15747	13857	14837	16914	13875	13600	16859	15679	17031	16666	15461	18808	14451	17486	16346	15722	19684	14776	18525	14916	16247	15253	16916	15070	16656	16616	17251	17231	16388	18729	19040	17743	16255	15195	16973
A	9	80/18 (FTLD-tau) 10-3	14512	15301	13436	12266	13827	15250	14610	13128	13096	14571	14543	14849	12944	13130	13794	14180	13156	14477	14073	13697	14063	13100	13827	12475	13657	13195	14014	13069	14037	14824	14547	14911	12853	15527	12656	12591	12892	13900	13991	12204	13371	14348	13932	14224	14377	13539	13530
A	10	80/18 (FTLD-tau) 10-4	13364	15953	15626	13033	14815	16163	16151	13674	15683	15345	12477	17745	16695	15779	14951	15470	16187	13558	14690	16588	14471	13599	13406	14072	13160	14040	12642	13878	13350	13084	16133	13193	13458	14401	14302	12617	14169	14411	14389	13606	17193	12516	14132	13270	12507	13024	11799
A	11	60/19 (FTLD-TDP) 10-1	13882	15041	13110	13307	13498	14004	16258	16767	15004	15807	14383	14919	14813	18814	14520	12482	15013	14740	14999	13755	13978	14795	15008	14549	12641	15981	12720	13983	17471	15031	15361	14594	14428	17017	13194	14602	16498	12920	14121	14489	15212	15667	17022	14276	15137	14806	13863
A	12	60/19 (FTLD-TDP) 10-2	14474	14208	13485	12636	16141	15838	15063	12351	13688	12950	14074	15810	14551	12917	13168	12916	12431	14502	12934	13831	12575	13134	14517	14022	12658	14858	13492	15753	15376	13953	15992	13172	16363	16605	13221	14450	11714	14656	15221	14291	14647	15807	14305	16418	16921	15526	15231
B	1	Positive ctrl. 193/12 100x dil.	11912	11763	11656	11957	12609	11531	11460	11541	11846	12415	12363	11648	12574	11089	10938	11475	12484	11679	11041	11708	11642	11377	12177	11738	10905	11386	11906	11525	12098	11516	11320	12381	12223	11403	12720	11853	12894	11320	12514	11553	12719	12168	13127	11566	11840	12285	11835
B	2	No Seed 1x PBS	12630	12627	11946	11647	12102	11873	11609	12347	11821	11758	13444	11409	11997	12274	13586	14378	13026	11866	11730	12464	11558	13397	11344	11413	11733	11530	12187	12024	11754	11606	11396	13312	12215	11793	11097	11595	11370	11464	12999	12288	11705	11367	11894	12652	11898	11328	11512
B	3	25/18 (FTLD-tau) 10-1	16007	15313	15965	18524	21316	18604	15613	15782	18797	16986	16312	18902	22626	20162	15530	16293	15848	17338	16849	18875	17135	15994	18707	26432	18559	16080	21844	18013	19058	15320	23270	16280	22206	17918	14097	16809	27904	18790	15739	14592	19573	18136	18034	18282	19267	16929	14869
B	4	25/18 (FTLD-tau) 10-2	14194	13783	14000	14036	13403	13680	14668	13443	13709	15375	14640	13842	13362	14832	14022	12961	13245	13843	13322	13330	13841	13198	13108	14234	13279	13257	14241	13353	13646	13697	14687	13328	13761	14000	13034	13709	13331	13430	13202	15160	13552	13902	14227	14484	13262	12962	13417
B	5	25/18 (FTLD-tau) 10-3	15533	15796	15304	16896	17029	14765	16317	17209	15050	16390	15618	16107	15051	14929	15060	15876	16914	14203	14174	16374	15380	15940	14782	16160	15362	14768	12778	11949	12374	12950	12564	13404	14294	12677	12659	12917	13678	12899	12756	13029	12971	12227	12735	13105	12336	12911	12451
B	6	25/18 (FTLD-tau) 10-4	16353	14531	13525	13345	13066	12988	13708	13875	12922	13135	12303	12812	12800	13323	12783	12636	12292	12449	13692	12225	12797	13072	12467	12618	12355	13624	14596	12872	12223	12657	13992	12065	12934	12449	12300	12443	12119	12236	12369	12454	12269	12579	12738	12349	12545	12583	14323
B	7	80/18 (FTLD-tau) 10-1	13886	15348	14407	13163	13352	14359	14256	13127	13625	14221	14433	12577	13748	13037	13188	13059	14619	13486	13490	14320	13812	13652	16923	13373	14689	12756	14590	15075	14369	14242	13194	13369	13509	13231	12688	13267	13065	12090	14538	14436	14072	15116	14120	13171	12924	15347	14207
B	8	80/18 (FTLD-tau) 10-2	17940	14270	14540	15191	14442	14269	15107	15788	13493	13927	13985	15326	14044	14185	14239	14430	14927	14581	14773	13829	14493	14584	14494	14133	13666	13936	13977	14401	13660	14216	14362	14839	14901	14269	15097	13572	13843	13937	13490	14298	15696	13729	13439	13588	13775	14661	14720
B	9	80/18 (FTLD-tau) 10-3	13367	15585	15003	11756	12936	15685	12993	12955	13277	14676	13957	13214	14314	14026	13718	14709	13528	15492	13603	13832	16222	12299	13172	14211	11230	12589	14335	12314	11931	13264	14172	12715	15356	13657	14455	11530	13303	13365	12122	14207	13243	13979	12606	12763	12534	13343	13197
B	10	80/18 (FTLD-tau) 10-4	15323	14710	13436	14778	12883	13784	14455	12938	12055	12540	13845	14624	15413	14076	15316	14142	15145	13641	13941	13263	15559	12094	12251	14325	15500	15151	13091	12086	14798	12946	16115	16097	12274	18228	13100	16713	12269	12710	15053	11547	13618	16918	16291	14246	12031	13540	12462
B	11	60/19 (FTLD-TDP) 10-1	16071	14512	15516	12575	14571	14927	13662	13983	15241	13348	13872	16398	14082	12449	12862	15919	13540	13403	12721	15573	15139	12786	16141	14374	15411	14360	16161	13856	16421	14636	16559	16667	12999	17320	15039	14462	13957	13213	13505	15989	16585	13115	13655	14116	13391	14616	14392
B	12	60/19 (FTLD-TDP) 10-2	13673	13025	13279	14218	15000	13914	13534	17402	13653	13985	14237	16748	14573	14038	13179	13294	13720	13084	13945	12698	15340	14955	14924	15099	15803	14417	15060	13795	13937	15063	13937	13763	14054	14561	13866	15713	13543	14826	13571	12555	12606	13665	12698	13137	14492	12756	15225
C	1	Positive ctrl. 193/12 100x dil.	15057	12340	12702	12375	12038	11830	12906	12952	13408	12039	12391	11950	12464	11913	12525	12624	12807	13319	13052	12291	11485	13173	12131	11711	11950	12823	12851	12809	11858	12999	12904	12392	14129	12775	11936	11285	11973	12760	11704	12845	12211	12212	11987	11809	12783	13296	11455
C	2	No Seed 1x PBS	15181	14844	13684	13277	13211	12928	13373	13143	12359	11773	13232	13171	13052	12309	12185	14556	12505	12042	11749	13751	10948	12224	12806	12511	11597	11851	12001	12020	11938	12277	12688	12512	13609	12180	12573	12112	12705	11635	13175	11559	12656	11637	11425	12363	12927	14182	11874
C	3	25/18 (FTLD-tau) 10-1	15960	14780	14547	14454	13580	13725	13622	13075	14678	15434	14502	13556	13945	14253	13761	13248	13725	14949	15005	15127	13278	14252	13480	14627	14485	14377	15673	13278	14067	13897	13093	13427	15836	14433	14431	13931	14586	13212	13840	13652	13464	13185	13825	13475	14868	13548	13940
C	4	25/18 (FTLD-tau) 10-2	16954	12635	14180	14105	13287	13372	12531	14880	12860	13814	13616	13023	14895	12684	13341	13146	11500	11958	11933	13876	14400	11844	11263	11968	11916	12033	12754	13000	13561	12520	11649	11794	12306	12657	12475	13074	12216	12639	14463	11010	14860	10738	11458	11181	13371	12867	12893
C	5	25/18 (FTLD-tau) 10-3	13369	13663	12825	15397	12867	14258	12683	14146	12739	11963	13134	12597	13184	14022	16510	12709	13319	13511	13154	13363	13007	12567	12282	13417	11919	14341	13555	12808	13519	14341	12635	15503	12780	13387	14138	14547	13815	12320	13820	14025	12992	11900	11950	12125	12914	11197	13907
C	6	25/18 (FTLD-tau) 10-4	19118	17219	16303	17047	16605	16959	16933	17103	16546	16727	17220	16727	16196	15555	15564	14878	15038	16218	15539	14906	14693	15410	15196	15726	15257	15186	15360	15247	16865	16434	16645	16242	15658	16967	17226	15103	16502	16158	14793	15054	16732	15275	15540	14738	14245	15252	15936
C	7	80/18 (FTLD-tau) 10-1	17866	14378	14043	14091	13066	13389	13087	13964	13115	13989	13944	15432	13220	14537	12634	12643	12573	14346	13442	17371	15086	14441	13509	13441	14138	15566	13029	13488	13567	13721	14262	13756	14135	13294	12304	13991	14347	14321	12856	12362	14279	13400	12284	12835	12132	13603	13525
C	8	80/18 (FTLD-tau) 10-2	13435	13022	12944	12917	13294	13644	12506	14057	13720	13156	12893	13252	12927	13033	13380	12868	13829	13617	13492	12538	13658	13783	12856	12821	13117	13136	13359	14432	13451	14113	13026	13193	13733	13220	12476	12967	12773	13167	13133	13026	14106	12513	12811	13238	13606	13342	13344
C	9	80/18 (FTLD-tau) 10-3	14511	13320	12782	12806	12443	13729	13006	13568	13368	12831	12802	13300	12664	12068	13622	12518	14839	14665	12245	11846	13915	12380	14063	12111	12483	12077	13402	11938	12103	12082	12642	12790	12027	11942	13499	12933	12690	12515	12381	14822	15049	12810	11474	12075	11780	12313	11902
C	10	80/18 (FTLD-tau) 10-4	14493	11913	13465	14769	12605	15031	13071	13816	13173	11921	14258	11292	12249	14707	13796	13558	12173	15198	14391	12622	14017	14439	11722	12221	11289	12916	12945	11517	13825	14584	12546	11432	11887	14579	12829	14340	13481	13148	13916	11353	13910	12794	13688	10974	13189	12797	12510
C	11	60/19 (FTLD-TDP) 10-1	13569	13347	14156	14938	13954	15333	15732	16146	17212	14127	13446	13511	16314	16275	12837	14743	13405	17302	12593	15198	15518	17752	14431	13692	14207	15352	14970	15182	13405	13957	14537	15405	14021	13593	13291	15159	12820	16036	16230	14122	14454	14720	15482	12476	16604	14299	14434
C	12	60/19 (FTLD-TDP) 10-2	14703	13864	12141	13312	12963	11227	11927	13244	12012	13109	13222	11783	11815	12029	12831	12641	15906	15410	14935	12739	12311	16855	11993	12794	13354	12313	13049	13607	12311	10838	11164	11355	12185	14055	12511	12003	11735	12827	12098	11701	11933	12918	12844	11165	13304	12277	11802
D	1	Positive ctrl. 193/12 100x dil.	12544	11389	12573	12284	11695	11898	10950	12871	12663	12719	13539	13062	12975	13402	13028	13199	12334	13686	11743	11559	12275	14261	13020	13336	13961	11539	13288	11343	12284	12017	13400	11363	11408	12932	12599	11466	11181	14409	12754	11289	11991	14130	12061	13182	13086	12803	12906
D	2	No Seed 1x PBS	14002	13816	13424	12846	12891	12741	12954	13501	12678	13162	12741	13979	13134	13343	12835	12456	12926	13130	12463	13090	13287	12891	12705	13091	12943	12944	12570	12367	12835	12954	12207	12458	12718	12628	12822	12638	12476	12619	12091	12419	12630	12446	12384	12531	12389	12561	12304
D	3	25/18 (FTLD-tau) 10-1	15487	13641	13860	13304	12835	13245	12374	13618	12928	12775	13131	12545	13514	12668	14653	13454	12555	13814	13764	14248	13639	14055	14045	14352	12426	13390	13546	13657	13590	13876	12556	12438	14299	12097	13038	13183	14564	16503	13356	12077	14199	14112	11623	12355	12167	13815	14373
D	4	25/18 (FTLD-tau) 10-2	14206	12820	12920	13567	13064	13539	13429	15295	13424	13005	12594	12245	12951	12969	13897	13131	14948	12074	13097	12754	14707	13052	13154	13493	12961	13621	12985	13573	13172	12744	12901	12721	15572	12885	14088	13810	13360	12962	13282	13516	14557	11475	11873	11909	12643	13076	11687
D	5	25/18 (FTLD-tau) 10-3	14683	14932	13409	12939	12424	13588	12516	12606	12546	13739	13067	12717	13483	13393	13263	12732	12325	12970	13027	12612	13239	13292	12197	12494	12718	12283	12301	11538	11781	12008	12312	11931	11988	11867	12369	11915	11726	11529	11259	11714	12221	11991	11861	12103	12105	12248	11577
D	6	25/18 (FTLD-tau) 10-4	17149	13691	12495	12416	12801	12580	13032	11804	12475	11508	12509	11399	12102	11730	10902	12573	12263	12152	11050	11689	11634	11232	11901	11420	11051	11755	11679	11157	11825	10885	11219	12252	11393	11690	12808	10838	10992	11718	12012	11000	11016	11270	11078	11745	10858	11648	11028
D	7	80/18 (FTLD-tau) 10-1	15173	14398	14835	12560	13166	12496	13222	13416	14200	13320	13493	13166	14618	15198	12771	13121	14327	13600	14941	13379	12425	12047	12786	13911	12608	14892	12799	14043	13694	13799	12899	13849	12993	12856	14393	12997	12567	13826	13972	13089	11861	12650	12945	13503	15075	13681	13783
D	8	80/18 (FTLD-tau) 10-2	14844	13949	13394	11506	11917	11139	11634	11650	11155	11752	12746	11597	12014	12134	10736	11344	11528	11534	11404	11862	11335	10995	10869	12825	10933	11003	12915	11726	11663	11631	11008	12136	11464	11024	11330	11605	11377	10898	11204	12105	10965	10819	11072	11524	10919	11279	11624
D	9	80/18 (FTLD-tau) 10-3	13792	12939	13046	11895	12769	12399	12414	11465	12020	12722	11830	11205	11514	11757	11464	11456	11593	11690	12112	10758	12917	12007	12227	12114	12070	13780	11539	12025	11987	11740	11854	11591	11469	12568	11653	12209	11645	11786	11066	11572	11228	11417	11700	11362	11972	12927	11579
D	10	80/18 (FTLD-tau) 10-4	13412	12995	12586	11941	11834	11998	11736	10960	11527	11908	11866	11050	11345	11113	12755	11150	11243	11011	11005	11482	11420	11812	11100	11029	11451	11593	11342	12869	11257	10628	11242	11457	12731	13584	12206	11846	10770	10492	10693	11614	10928	10760	10948	10964	11426	10925	10469
D	11	60/19 (FTLD-TDP) 10-1	16627	12930	13195	13714	13189	13157	12445	12810	12204	15391	12788	11863	12234	12121	12626	11651	12448	13203	14431	13339	12785	13195	12974	12883	13633	14041	15061	12294	12276	15317	11871	14028	15307	13144	14340	13078	15295	12590	13768	14745	12503	11932	12023	13257	12231	13702	12536
D	12	60/19 (FTLD-TDP) 10-2	12628	13713	13031	14001	13946	14231	14103	11630	13193	11787	12227	11638	12415	12055	10859	11292	11363	13299	12291	11661	14665	12002	12430	12467	10542	12607	11905	12574	12344	10549	12587	10473	11607	13673	11382	11678	10451	11511	12814	12812	11152	11261	12601	12061	13278	13690	11856
E	1	No Seed 1x PBS	16311	18674	13709	13934	13593	13819	12915	14785	13316	14116	13680	13171	13981	14207	14344	12567	13949	13922	14089	13534	13107	13313	13194	14147	13881	13316	12919	13980	14978	14886	19762	14591	13677	12296	13305	13575	13484	13678	19722	13637	13302	12887	13255	13783	12543	13873	15394
E	2	No Seed 1x PBS	15799	14894	13997	15116	14017	14187	12886	12955	12555	14280	13582	11077	13653	14639	11448	12489	12421	13296	11222	12724	11307	11925	11355	14970	13867	13448	11555	14762	13101	13795	13371	15500	14209	14449	13499	11638	12332	13339	14978	13449	14178	15667	12512	11539	11454	12267	14025
E	3	60/19 (FTLD-TDP) 10-3	14436	14054	15331	15385	13181	13374	14038	14115	13867	13006	13616	13272	13825	12995	12593	13589	13437	12825	13035	13066	12733	12481	12779	12620	12097	13082	12722	12666	12253	13135	12776	12693	12450	12339	12535	12372	12383	11778	12155	11996	12364	12496	12195	12513	12511	12283	12284
E	4	60/19 (FTLD-TDP) 10-4	14763	16726	14170	14231	12978	14107	13401	14688	14296	14476	14043	13061	16031	14325	14413	14106	13238	14055	14085	14081	12924	14061	14884	13628	13904	13539	12696	11575	11869	12261	13212	13937	12574	18392	12787	12583	12936	14916	11649	12025	12264	11685	12588	13170	11889	13065	11580
E	5	157/17 (AD) 10-1	14611	14387	13538	13884	12964	12983	13897	13685	13393	15540	14053	13207	14472	15865	14164	13834	14433	12255	14540	14357	12103	13446	15620	12656	13241	12449	13941	14294	12849	11887	15825	13188	14203	13967	14049	14032	13808	13267	12707	15120	14611	12253	12371	14833	12188	12982	12643
E	6	157/17 (AD) 10-2	13146	13112	12780	13050	13757	12757	12979	13297	13593	12329	12275	12749	12275	12298	12762	13833	12784	12566	12619	12304	13566	12101	12817	12234	12387	13459	13467	12945	11909	12322	12510	12560	13393	13314	12444	13315	12669	12841	12642	12384	12474	13321	13381	13254	12321	12544	12762
E	7	157/17 (AD) 10-3	13482	13554	13447	12533	12743	12828	12267	12996	12574	12130	12169	11490	15051	11967	12051	12282	14657	11916	11895	12296	11928	13519	13958	12778	12611	11876	11243	13321	11932	13841	13967	12193	12727	11562	12111	12238	11803	12105	11772	11672	12212	11440	14179	12267	12226	12372	11799
E	8	157/17 (AD) 10-4	14792	15138	14113	14083	15043	14761	12909	14166	15202	14182	13732	13377	13885	12182	13891	12611	12946	12286	17075	14590	16531	13806	13532	12687	14393	13396	13961	16633	13424	12665	12929	13446	12984	14019	13386	14923	17963	12897	12265	12621	15172	12708	12144	15039	12630	13013	17077
E	9	155/17 (AD) 10-1	15361	15694	15781	14027	13799	14702	13697	16428	16955	16058	16449	13097	15864	17616	14151	16636	14741	13547	14107	13315	14729	15350	18620	13335	15007	14291	16127	16110	15059	14170	15432	17575	13851	13050	13339	15500	14249	13137	17305	14573	14319	14596	15226	13952	14007	16172	13401
E	10	155/17 (AD) 10-2	16272	13104	12756	12600	14029	13374	12891	11586	13055	11771	11449	11650	11600	14266	12074	13366	12898	12219	10695	11321	13478	11759	11229	12840	11400	11436	12907	13834	11983	13634	10969	12306	10853	11713	14361	12520	12729	11044	11591	12998	10919	11381	12206	10902	11429	11152	12701
E	11	155/17 (AD) 10-3	16628	15311	12140	12119	13286	14990	16831	13813	13258	14992	14101	13058	13591	13187	13469	14127	14812	11788	14178	13302	12143	13742	14972	13393	13300	12507	13288	14937	12984	12631	12885	12467	14296	11603	12340	11487	15159	12823	14732	12600	11906	14668	14768	12572	11660	12183	12791
E	12	155/17 (AD) 10-4	14119	13757	15315	16843	12832	17978	14700	15508	16831	15928	19056	12543	13829	14077	13411	12325	13774	12618	13872	17327	15310	18769	14281	15362	12764	15459	15169	19937	13487	12648	12525	13481	14499	13985	20847	14399	13266	13815	16710	14136	15328	12585	13297	13728	13744	15988	17264
F	1	No Seed 1x PBS	12999	15263	12193	13612	11470	12910	13371	13152	12946	13184	13081	12527	13669	11664	12586	12705	13143	11849	11937	12345	13664	11613	12663	12592	11594	13555	11384	11870	12779	11779	12116	13790	12468	12330	12188	13902	12670	12506	11456	12639	13798	13275	12475	12372	12872	12704	14873
F	2	No Seed 1x PBS	13878	13034	12875	13024	13318	12719	12606	13022	12443	12989	12414	12585	12809	12216	12497	12447	12492	11875	12374	12187	12895	12589	12105	11989	12105	12548	12516	12694	12050	11393	11663	12029	12481	11550	12221	11835	12157	11802	11744	12555	11571	12281	12222	11704	12226	12175	11979
F	3	60/19 (FTLD-TDP) 10-3	13048	13167	13814	13157	13635	14145	13403	12761	13657	12666	13374	12442	12377	12413	13260	13125	13473	12795	11789	12047	12791	12539	12663	12571	12539	12585	12808	11957	12234	12401	12432	12651	12465	12609	12318	12229	12296	12835	13539	12198	12291	12340	12363	12192	12700	12761	12481
F	4	60/19 (FTLD-TDP) 10-4	15276	12601	12085	11473	11578	11360	11445	11090	11533	10565	10971	10476	10799	11081	11129	10925	11492	10969	10673	10372	10813	10527	10357	11094	10380	10516	10827	10881	11635	10418	10630	10608	10471	10742	10406	11113	11017	10658	10257	10182	10753	10537	10274	9985	10293	10219	10337
F	5	157/17 (AD) 10-1	15976	14776	14851	13414	12246	12730	12854	13250	12832	12276	13373	13687	13082	12665	13071	13121	12836	12891	12049	12922	13197	12858	11441	12558	13617	13231	13031	12608	13270	11580	13722	12536	11850	12694	13179	12872	12267	13003	12334	12193	12139	12877	13602	14030	13617	12042	12902
F	6	157/17 (AD) 10-2	14124	13783	11516	11822	12551	11608	11747	13184	11598	11937	13190	11485	11832	12868	11105	13303	11854	12020	11017	11186	11672	11801	11504	11251	11475	11522	11638	11235	11171	10744	11272	11283	13796	11615	11121	12218	12382	11474	11776	11114	11685	11588	11239	11802	10990	11431	12351
F	7	157/17 (AD) 10-3	14353	13735	11960	11750	12651	11332	12199	12554	12131	11383	12020	11281	11279	11947	11362	11216	11315	11510	10801	11810	12180	11165	11357	10669	11521	11489	11268	11134	11383	10865	11920	11319	11315	10680	11373	11458	12038	10619	11280	10539	11480	11049	11532	11099	10971	11784	11742
F	8	157/17 (AD) 10-4	16890	12305	10961	11750	13906	11581	11272	11153	11700	11494	11269	11596	11147	10880	11383	10742	10378	10715	10936	10847	10937	10829	10734	11035	12555	10493	10822	10889	10866	10352	10490	10728	10651	10978	10624	10750	11575	10942	10633	10274	10571	10837	10663	12443	10715	10730	10872
F	9	155/17 (AD) 10-1	15917	16567	12689	13061	12429	12501	12668	13426	13732	13391	12431	12881	13084	12939	12400	13956	11951	12501	12082	12901	13770	13083	14447	12838	12906	12247	12723	12779	13233	12546	12562	14157	12518	13174	12267	11939	12865	13502	13595	12142	12988	13091	12452	12341	12567	12192	12214
F	10	155/17 (AD) 10-2	15235	15642	15010	12859	14455	12400	12790	13003	13387	14980	12497	12597	13476	17188	11955	13169	12561	11729	11844	15350	12382	13167	15673	14393	13402	13354	11734	12114	13306	13444	13501	12306	12794	12759	10864	11204	11584	11522	13400	11851	14552	13958	11322	13584	13960	13030	11583
F	11	155/17 (AD) 10-3	17455	14255	14052	13693	13767	13554	12295	14210	13733	14517	12404	11685	12627	13525	12633	15433	11741	12748	12474	15117	13017	13399	12774	11196	12250	13120	13338	12720	12296	12433	14087	12794	11170	12433	13295	11888	12272	11658	11452	13275	12766	13426	11466	12159	11433	12487	13326
F	12	155/17 (AD) 10-4	19034	15449	14051	16665	15303	13116	14339	13925	15282	16089	15418	14522	15116	14148	14447	14349	12740	13508	13504	16447	16083	14625	14451	14571	13045	13745	13668	16116	14385	13218	13945	15047	13955	13597	14805	16024	13587	13921	13975	16152	13639	14250	15251	15576	14784	13182	13379
G	1	No Seed 1x PBS	14912	15775	13479	12792	14181	13221	13955	13057	13697	14591	13020	12870	14273	13796	13336	14091	13193	15247	14805	13064	13118	13037	12699	13069	12593	12114	13028	12951	12534	13041	13858	12568	12432	11633	12030	12447	12163	13100	12502	12267	12754	12193	12465	13368	12044	12127	12351
G	2	No Seed 1x PBS	13040	12782	12645	12484	12221	12528	13460	13394	15803	12340	12248	12066	12479	12899	12525	13641	12224	12504	11987	11868	11543	12420	11958	11005	12782	12060	12148	13364	13018	11558	12958	11884	11604	12514	10988	13908	11035	12103	11759	11470	11295	13385	11891	12066	13058	12671	11027
G	3	60/19 (FTLD-TDP) 10-3	14043	13629	11620	11554	11148	11762	12767	11571	12418	10868	11492	12028	11476	11794	12640	12291	11461	11092	10768	11340	10735	11802	12466	12086	11640	10844	11522	10974	11395	12032	12084	12064	11307	11428	12126	12088	10581	12016	10578	10919	12378	10793	10828	12511	10716	12457	10469
G	4	60/19 (FTLD-TDP) 10-4	15031	14797	13146	13098	12927	13049	13393	11776	12199	12192	11824	12102	12270	12063	12058	11818	11841	11763	11962	11885	11860	11573	11400	11617	11424	11934	12034	11892	11561	11322	11650	11812	11433	11467	11354	11448	11473	11734	11259	11207	11693	11571	11490	11276	11127	11075	11392
G	5	157/17 (AD) 10-1	16452	14578	14082	14787	13745	13038	14232	13952	14203	14176	13963	13229	13650	13305	13333	13300	14694	12633	13038	13691	13847	14193	14157	14123	13693	13418	13035	14344	13752	14177	12750	13117	13176	13633	13485	13903	13426	12574	12382	14783	13817	13925	13715	13789	12960	12777	13357
G	6	157/17 (AD) 10-2	14751	12089	12925	11395	10896	11315	10727	11490	12126	11771	11270	10780	11151	10750	11496	11255	12126	11950	11142	12010	11218	12047	13280	11472	11894	14493	11603	10815	11052	11473	11235	10911	11632	10954	10783	11572	12332	10913	12548	11129	10863	12087	11396	10886	12277	11783	11188
G	7	157/17 (AD) 10-3	17395	12189	15865	14181	16752	11556	11877	13084	12407	11372	12116	11507	12517	12473	11792	11454	15613	12367	10987	11003	11266	11415	11720	14072	12477	12059	11375	13036	13554	12576	11753	12004	11825	12100	12187	10979	10795	13077	11817	11336	15498	11340	11201	11512	12441	11706	11981
G	8	157/17 (AD) 10-4	14439	13629	12243	12686	12907	12072	10779	12313	13480	12820	12199	13088	12379	11671	13546	12275	12008	12674	11273	12987	12384	12873	11144	12130	13076	11459	11223	12967	12491	11393	12634	12002	12588	12368	12165	12830	11027	12660	13645	12219	11184	12283	12425	11916	11341	11561	15279
G	9	155/17 (AD) 10-1	16841	14164	13910	12651	12687	13297	12241	13191	12975	13163	13261	12940	12657	14464	14600	13431	13365	12446	13053	13859	16641	15030	12696	13064	14080	12717	13123	12161	13412	13359	12941	13564	13195	12648	12469	13874	13540	13587	12371	12906	12746	13321	13821	13664	12568	13421	12273
G	10	155/17 (AD) 10-2	13410	13852	13623	12330	12688	14125	13712	12122	14484	13381	13506	13153	14184	13777	11919	15026	12830	14078	12062	15195	13501	13214	12480	11624	14162	15006	14594	11773	12844	11687	13099	12497	11998	14083	12935	13027	12272	13051	15439	12132	12402	12677	11938	13454	13361	13787	14836
G	11	155/17 (AD) 10-3	14949	12672	12257	11922	11370	11527	11703	11686	11735	11457	11648	12030	14118	11672	11482	12564	11686	11244	11115	11393	12219	12373	11301	11576	11739	11965	11872	11644	12298	11241	11278	11080	12590	12658	11281	11721	11504	11269	11329	11239	12723	10791	11609	11596	11151	11187	11597
G	12	155/17 (AD) 10-4	16717	18095	16052	16581	18037	15396	15480	15149	16966	15416	16411	15913	17165	14323	16094	15865	16150	16869	16460	17046	16318	17014	17792	14791	17342	16541	16588	16155	15286	15644	14467	16504	14846	16382	15985	14173	17033	15066	15617	16784	17580	18516	14132	17613	15077	15879	16723
H	1	No Seed 1x PBS	13882	11283	13243	13855	11184	11641	11515	11779	11077	11483	14327	12050	11336	12506	12367	11790	11270	10893	10033	11238	11653	11276	12493	11435	11997	11759	12142	11898	11624	11907	11170	11699	10729	10879	12779	11678	12812	11617	11030	13345	11759	11624	11132	12549	11424	11457	11602
H	2	No Seed 1x PBS	12087	12736	12114	11455	12522	13495	12268	12588	13730	11703	12048	13844	12717	11802	12787	12370	13386	12770	11992	11238	11710	12427	12400	13423	13250	11564	11286	12499	11286	13273	12012	11394	12302	12380	11750	11876	12287	13677	12910	11913	11733	11766	12582	13387	11443	12152	12236
H	3	60/19 (FTLD-TDP) 10-3	13639	12432	10894	11695	11446	10727	11679	11631	11080	11066	11389	10439	12312	10620	10933	11102	11301	11149	11383	11300	12147	11357	10689	10956	11368	11045	11440	10661	10543	10185	10924	11416	10657	11036	10435	10879	11115	10666	10731	10516	10395	10852	10912	10536	10815	10363	10797
H	4	60/19 (FTLD-TDP) 10-4	14697	13796	13826	13510	13701	13087	12810	13234	12934	12964	13327	12867	12559	12410	13198	12435	13286	12698	12866	12754	12839	12862	12916	12707	13168	12426	12878	12944	12564	12718	12351	12829	12593	12786	12993	12113	12775	12254	12845	12325	12786	12549	12278	12271	12716	12616	12221
H	5	157/17 (AD) 10-1	14692	13950	14240	13571	13387	12959	14048	12849	14771	12296	13336	14300	14812	14626	13329	13572	13065	12089	12841	12648	13611	11904	13676	13349	13547	14809	13084	12412	14983	11714	13932	14065	13330	14026	13218	13739	13587	13066	13253	14032	13071	14507	13015	13133	14365	12335	12905
H	6	157/17 (AD) 10-2	14516	15743	13312	13482	13240	13747	14897	14306	14905	13454	13070	13297	13339	12499	13070	10934	11775	10937	11257	10813	11010	10871	11504	10697	12928	10863	11762	12523	12802	11313	11153	10577	10788	11073	11873	10589	10666	10964	11209	10683	10456	12905	10885	10605	11042	11306	11201
H	7	157/17 (AD) 10-3	12851	11905	11207	11005	11167	11316	11321	11422	11273	11817	11523	11259	10777	11257	11092	10975	11338	10474	11020	10696	11442	10645	10929	10804	10657	10788	10639	11054	10626	10590	10694	11075	10656	11050	11070	11326	11499	11518	11118	10323	10297	11198	10363	10212	11436	10315	10920
H	8	157/17 (AD) 10-4	14424	12865	11961	12255	12254	11721	12356	12796	11294	11503	11558	12053	11877	11716	12007	12305	12349	11920	12005	11320	11185	11828	11065	12979	11713	12589	10808	10730	11825	10523	11435	11462	11984	12025	10862	10695	11551	10999	11472	13350	11250	10833	11298	11057	11301	10919	11797
H	9	155/17 (AD) 10-1	17261	15811	15587	15833	14055	14710	15098	14339	13712	14288	15657	13689	13288	13830	14520	13924	14402	13923	12978	14791	14205	15746	13739	14831	15073	14256	14139	13773	13382	14390	13800	13857	13836	13649	14408	14443	15488	15369	13367	14496	13735	14636	13436	14181	14142	14337	14164
H	10	155/17 (AD) 10-2	13342	12234	12129	11449	11503	12087	12195	11785	13066	11788	11481	11237	12825	12072	12702	12080	11125	11771	11494	11769	12015	15990	13767	11429	11785	12115	13380	11519	11857	12721	13317	11652	11306	12183	14121	12794	11335	12002	11763	13443	11918	12733	11980	13895	12750	11964	11880
H	11	155/17 (AD) 10-3	14379	13301	11552	13301	12656	13044	12986	13142	12870	12280	13057	12820	11495	14199	12478	12505	12945	13776	12536	13626	11283	12793	11817	12405	11561	11352	11520	11909	11724	12643	11418	11977	12165	11799	12772	13744	10598	12022	12029	12557	11171	12313	12813	12884	13158	12160	13789
H	12	155/17 (AD) 10-4	18171	14590	15028	14626	15794	14642	16140	13910	14874	13149	12844	13980	14390	13693	17237	15907	14634	15102	15451	14223	15312	13313	14917	16417	12971	14732	13126	13436	12669	17330	14376	12764	12056	15264	13588	14702	13752	16179	14745	14645	17424	14070	15031	14311	15195	14811	14160
		0
		0
		0
		0
		0
		0
		0
		0
		0
[truncated: 194 more columns]

## Sheet: BH ctrl. 3x
			0 h	0 h 15 min	0 h 30 min	0 h 45 min	1 h	1 h 15 min	1 h 30 min	1 h 45 min	2 h	2 h 15 min	2 h 30 min	2 h 45 min	3 h	3 h 15 min	3 h 30 min	3 h 45 min	4 h	4 h 15 min	4 h 30 min	4 h 45 min	5 h	5 h 15 min	5 h 30 min	5 h 45 min	6 h	6 h 15 min	6 h 30 min	6 h 45 min	7 h	7 h 15 min	7 h 30 min	7 h 45 min	8 h	8 h 15 min	8 h 30 min	8 h 45 min	9 h	9 h 15 min	9 h 30 min	9 h 45 min	10 h	10 h 15 min	10 h 30 min	10 h 45 min	11 h	11 h 15 min	11 h 30 min
A	1	positive ctrl. 193/12 100x dil.	14167	13145	14560	13122	14020	14637	14041	13932	15284	14670	12817	15348	13821	15534	12649	13204	14519	14316	14884	13334	13174	14319	15806	13729	14223	15037	15026	15539	16884	15051	14397	13426	13484	14341	15743	15428	15021	14842	13213	14781	16172	14359	13791	17142	16203	16031	15816
A	2	1x PBS	13982	17127	17182	14532	19479	14056	15811	14719	13758	14421	16826	16379	15510	15654	13593	14889	14260	15736	16685	14175	14308	15728	15082	13522	16182	15562	15239	15677	14973	13857	15214	16802	14203	15175	14925	15526	14100	14935	13647	12356	15571	14634	13268	16691	14622	13441	14143
A	3	38/18 (FTLD-tau) 10-1	15699	15997	19226	16420	16579	18076	17567	33448	15951	17669	18322	17234	14367	18783	17316	15935	17650	17036	17500	16883	18438	17931	19350	16422	17289	18677	16764	17219	17842	16611	16302	18566	18970	17861	17546	14679	18436	18364	17317	17765	18613	19975	18888	20545	18620	17437	17674
A	4	38/18 (FTLD-tau) 10-2	14870	13854	15154	12362	13705	13966	12799	13248	14735	13908	12922	14422	15009	13945	13190	15126	15843	15760	12621	13851	14722	13440	15198	15193	13530	15918	14275	12301	14308	14811	15391	14164	13273	14159	13028	16620	13024	14029	15479	16943	13541	14874	13964	15644	14558	15270	14321
A	5	38/18 (FTLD-tau) 10-3	15322	14324	14014	13057	14397	14428	14033	12969	14385	13424	14382	14807	14510	13945	14300	12973	15252	14539	15387	14696	13568	13462	12486	12573	14245	15883	15319	15104	13869	13182	13825	14487	12985	16390	13403	13010	14308	12808	15883	12386	13201	14986	16164	13266	12800	13374	12771
A	6	38/18 (FTLD-tau) 10-4	15247	16366	17896	18123	15693	14445	16078	14563	15252	20268	12404	15012	14956	14034	13308	19923	16230	15141	15564	15298	16889	17611	14797	15657	16033	14330	14311	15941	16690	14693	15205	13420	13616	14032	17298	18377	15587	19303	14860	13792	14064	16906	14409	14699	14355	16794	14159
A	7	21 (corneal donor) 10-1	22019	17157	21638	20914	17718	21939	20586	19082	25250	22125	20322	25499	23282	25978	21276	23927	21471	22236	24645	23646	22399	22126	25158	22511	21673	23504	23118	20677	23950	24666	20059	22274	22779	20987	19149	22443	25551	22892	19829	21904	21551	22094	23314	22328	24752	22977	18245
A	8	21 (corneal donor) 10-2	13010	16465	13497	12708	14113	13836	14045	13368	14884	13605	14436	13065	12146	14832	13702	11693	12137	11954	13974	13311	12655	13130	14169	12884	16896	14005	14781	15821	12577	14585	14129	14056	14365	14459	12746	14708	13258	15941	14288	13291	13789	13761	13636	14473	14927	14705	14000
A	9	21 (corneal donor) 10-3	13380	14397	14686	11844	12935	13035	11990	13917	13573	13638	12420	14009	13123	13132	14065	13263	12916	13360	13953	13222	12193	13916	12511	13236	13350	13120	13578	12837	12605	13252	13468	13521	13762	14059	13307	13198	12559	12751	12924	14209	13475	13029	12612	13671	12642	13006	12739
A	10	21 (corneal donor) 10-4	13327	13085	13739	13810	12378	12562	12766	12346	14374	13054	12777	13123	14147	14239	13892	13574	12150	12489	12266	14507	13327	12557	13627	14526	14238	13004	13000	13309	13158	11936	14216	14249	14599	12342	13173	13208	14899	14227	13736	12971	12782	12655	12265	16073	13910	13247	13565
A	11	76/15 (FTLD-TDP) 10-1	23561	16132	15023	14554	16548	14947	15757	16379	15846	13877	18129	17265	19832	14614	15354	14834	17855	17661	15335	15056	14015	16094	15830	14618	16088	16089	16477	16200	13975	16612	15525	17002	15447	15912	15612	16402	16124	14312	13727	17270	15032	14942	17730	15904	13438	18197	15101
A	12	76/15 (FTLD-TDP) 10-2	14057	14431	14648	13276	12528	16571	13139	14347	17266	15459	15870	15775	17355	16125	16239	15349	20652	15374	22595	15914	17246	14925	21909	16637	21517	16668	14191	13959	22112	19003	15950	16940	13789	17453	16100	17648	15924	17820	14617	16967	16197	17695	19043	15967	15944	18992	15922
B	1	positive ctrl. 193/12 100x dil.	14315	12756	12614	11992	12123	13001	12328	12986	12477	12440	12610	12876	12716	13441	11468	13403	12284	11630	11422	12700	14133	11995	13022	12558	11278	12421	13881	13698	11905	12920	12824	12588	11734	11977	12571	11953	12106	14260	12825	12664	13619	12018	12798	12291	12099	13936	14613
B	2	1x PBS	15701	13511	13351	13229	12985	12707	12667	12231	15002	12225	11824	12078	11739	11904	14749	12380	12549	10829	15355	12317	13897	11309	13745	11791	12720	12545	12329	11572	11117	12619	12186	14112	12507	11339	11778	15005	12861	11439	13621	11784	13325	13141	12664	12716	14801	10953	12931
B	3	38/18 (FTLD-tau) 10-1	14235	13446	14284	12855	13489	13348	13531	12841	13369	13653	13090	12853	13085	12826	13112	12541	12783	12319	13760	12550	13586	13041	13409	13617	13512	13187	13231	13432	13939	12664	13324	12354	12843	12494	13835	13686	13326	12578	12398	12577	13675	14214	13258	13145	13260	13155	13526
B	4	38/18 (FTLD-tau) 10-2	15168	11990	14080	12900	12849	13370	13763	11842	12168	14400	12416	12380	15587	14888	13142	12704	13990	13473	14217	14233	13296	15046	15579	13033	13675	13725	12861	12866	12419	13762	13751	12067	12842	13014	13622	15534	13280	11860	12297	12481	13085	13513	14268	13281	12760	15287	13454
B	5	38/18 (FTLD-tau) 10-3	13360	13376	13913	13035	13409	15407	14917	13641	15730	13426	13431	11967	14324	12254	14759	14003	12568	13008	13725	14519	13670	12797	14875	12851	13936	15986	13175	12996	13522	13644	13442	13542	13076	12626	13187	12670	13284	13381	13294	13239	13108	12280	13717	13774	12921	12098	12991
B	6	38/18 (FTLD-tau) 10-4	12935	12990	14195	13481	12493	13262	12095	12144	13371	12884	12562	12606	11972	12737	13158	11917	12756	12145	12538	12330	13338	12161	13094	13348	12156	12469	12337	13700	12173	12207	14231	14418	13169	12406	12394	12028	13130	12091	12434	12209	11979	11714	13390	13124	11816	13127	12179
B	7	21 (corneal donor) 10-1	15334	14816	17255	14742	15075	14451	16410	19363	19914	12824	13412	19752	15318	14742	15935	16821	14424	12755	14896	22762	12856	12630	18970	13848	15990	13107	14204	15995	17310	14661	15565	17799	13507	13680	15091	14637	13921	13582	14020	13419	15475	14769	13252	13906	16482	13027	18361
B	8	21 (corneal donor) 10-2	13189	11973	12533	11550	11828	13428	11612	12393	10990	11822	11256	14162	13249	11955	12306	13886	12074	11883	12062	11788	10564	13287	12664	11533	12694	12671	11225	12767	13102	12047	11933	12115	11630	12901	12268	11891	10555	10799	11369	10928	11739	12401	11576	12151	13293	11858	10665
B	9	21 (corneal donor) 10-3	12062	14634	12426	12250	12231	11900	11557	12248	12209	12943	11975	11969	13688	12834	13283	13286	14341	13078	13409	12663	14029	12762	12674	12623	12787	13029	13757	13407	13601	13008	13413	13825	11633	12873	12591	14712	12752	13340	14535	14654	12519	12678	12082	14990	12526	12988	12552
B	10	21 (corneal donor) 10-4	15629	15403	13320	14169	12644	15243	14300	12315	13347	13622	12656	13577	12899	14523	12437	13416	12357	12074	13903	14580	13884	14682	12088	12693	13872	13508	11222	12396	12087	12117	12772	13569	11841	13514	13407	13032	12048	13196	11351	12490	13067	12583	11937	10797	13708	12326	12090
B	11	76/15 (FTLD-TDP) 10-1	16752	14967	16740	13743	13441	12501	15923	13863	14814	13944	15805	14290	13612	14017	13740	15872	14550	13552	14591	15728	14900	14528	13980	12669	13958	13326	14250	16056	15249	15912	14278	14343	13192	14130	13853	15537	17267	13973	12925	16187	14053	13806	16369	14775	13854	14139	14504
B	12	76/15 (FTLD-TDP) 10-2	15762	11615	11361	13623	13802	13822	15188	14922	12721	13539	14547	15738	13068	15887	13841	13707	13632	16583	14564	15191	15047	15641	12861	15006	12697	14720	12649	16371	13625	13069	13860	14512	12764	13013	15029	14532	17531	13840	13864	13104	15287	13790	14441	14023	13617	12469	12497
C	1	positive ctrl. 193/12 100x dil.	15997	13670	12565	12929	13019	12345	13037	12548	13481	14639	12299	13333	13341	14216	13502	13024	12114	12883	13410	12806	14009	14904	13576	14393	14472	14971	12497	13267	14007	12671	12845	13153	14126	13917	11809	13156	12380	13246	12522	12709	13482	13776	14260	15230	16077	16330	16116
C	2	1x PBS	13541	13251	16005	14346	14337	13814	14605	14374	13402	14763	15903	13484	13751	12035	13724	13971	13562	15023	14905	16064	13860	13368	12630	13325	14540	14519	14907	13899	14486	12963	14301	14676	14234	12324	12304	14483	14304	13025	12819	13861	13813	12713	12582	14123	11864	12618	14118
C	3	38/18 (FTLD-tau) 10-1	13870	14008	13904	13708	13055	13402	13536	13175	13332	13295	13591	12873	15922	12475	13258	13859	12826	13798	15495	14892	13703	16913	14487	14170	12568	13065	14502	14364	13677	12943	12075	12817	15548	12794	15505	14174	13413	15109	11862	12972	13595	14503	12738	14009	12910	13334	12402
C	4	38/18 (FTLD-tau) 10-2	13168	12959	12540	12688	12129	11888	11558	14193	12998	11849	12926	12399	11934	11608	12948	11661	11919	12447	11154	12344	11505	11183	11490	11045	11957	12221	12348	11227	11568	11282	11475	11676	11828	11578	11309	11624	11428	11977	11161	11347	11158	11368	11208	11765	11507	11212	11684
C	5	38/18 (FTLD-tau) 10-3	15042	13923	13123	12602	12195	11966	13592	13146	12634	12316	11926	12024	12083	13109	12278	11838	12632	12218	11955	12414	12162	12198	13212	12024	12071	12649	12184	12657	11844	11969	11696	12044	11953	13680	13370	12078	12038	12390	12633	13887	13171	12291	11660	11843	11591	12062	11892
C	6	38/18 (FTLD-tau) 10-4	13874	15728	14607	15003	15506	15617	14883	15501	16023	13634	15500	15050	13184	14264	15514	14381	12557	15028	15963	15732	14133	13426	16607	12855	13322	14030	14435	13845	13916	15507	14530	12798	12595	13090	13969	12799	14317	13773	14195	13410	14129	16376	15603	13422	14235	12994	14985
C	7	21 (corneal donor) 10-1	16941	14729	15553	12766	13416	17353	15376	12729	13664	12784	15100	14164	13953	13980	12480	12849	12957	12850	15555	15169	12253	13694	13281	13367	16615	14398	15338	16466	15148	13667	15178	12994	13577	13763	14769	12754	13328	12962	15390	13780	13862	14903	16773	15763	13995	15624	13000
C	8	21 (corneal donor) 10-2	14231	12123	14823	12821	13100	12458	12793	13521	12540	13358	13101	12764	11867	12892	12856	12823	13290	13247	12260	12633	11209	12466	12265	12371	13627	13473	12364	13143	12670	11875	13868	13249	15370	12410	12264	12207	13318	12103	12426	12218	13000	12535	12056	13564	12410	12639	12959
C	9	21 (corneal donor) 10-3	13802	12400	12222	12466	12504	15011	14629	14513	11927	12323	13083	14620	14085	12835	12640	13807	13470	13837	15072	13898	13110	12234	11623	11535	13889	11886	12889	13048	14918	16341	12385	11852	12832	11820	12352	12573	15550	12824	12413	12714	11690	12270	14968	12534	12295	12288	11616
C	10	21 (corneal donor) 10-4	19586	18639	17893	19391	18622	19106	17700	17095	17894	16989	17644	17681	17095	18120	17040	17475	16428	17466	17623	17621	17194	17705	17148	18373	16645	17278	20459	17068	17108	19153	21068	16646	20926	17496	16979	18126	16182	17583	20551	15497	18008	16742	20829	17680	15625	15847	16114
C	11	76/15 (FTLD-TDP) 10-1	15194	14515	12713	13770	12556	14915	12945	14454	14138	12677	13100	12634	15322	16973	13427	13737	14396	12986	12542	12549	12733	14494	12085	13051	14200	15132	12721	14995	17568	13242	14865	13688	14634	14958	13904	14722	14691	13972	16405	14241	13672	13674	15039	14336	13660	15922	14236
C	12	76/15 (FTLD-TDP) 10-2	14408	13221	12682	12351	13070	12400	13001	12951	14943	12609	12470	13071	13368	12915	13053	13539	12744	14667	14281	12856	12374	13006	12789	13384	13756	13183	13295	11878	13048	12200	14469	12843	13171	12155	12267	13830	13278	13561	12887	12848	12852	13527	13354	13538	13196	11844	14372
D	1	positive ctrl. 193/12 100x dil.	11877	11366	10990	10903	11140	11131	11035	11125	11114	10707	12127	10791	11464	10903	11077	10933	11152	11368	12242	10621	10726	11007	10734	11164	11300	11599	11213	11269	10848	12080	11222	10511	11281	11886	10999	12002	11321	10183	11311	10811	11355	11208	10379	11388	11226	10790	12101
D	2	1x PBS	16700	16159	16432	11820	12569	14696	12654	15491	13734	16171	13015	13632	12175	13690	11234	11830	12367	12769	13741	11924	16780	13267	14759	11664	12388	13690	12715	13010	12855	13457	14611	11709	11509	14624	14025	12736	10759	13708	13748	12089	12709	13809	14446	12260	12320	11471	13516
D	3	38/18 (FTLD-tau) 10-1	15536	14465	14766	14372	13578	13706	13931	14675	13854	14127	14020	13677	13159	13770	13574	15643	11792	13246	11908	13117	12708	14379	13786	12741	12783	12677	13344	12533	12127	12788	12195	11792	14290	12441	12086	12319	12906	13461	13266	12005	11922	13554	13225	13250	11939	13731	12191
D	4	38/18 (FTLD-tau) 10-2	13575	13645	13028	12650	12570	12384	12839	12752	13003	13178	13062	12598	12206	12794	12120	12983	12514	12513	12533	12729	12564	12672	13194	12088	11947	11814	11597	11803	11978	11397	12525	12348	12595	11905	11531	11850	12555	11884	12009	12565	12548	11812	12133	11782	12388	11860	12340
D	5	38/18 (FTLD-tau) 10-3	14309	13199	12894	12774	12885	12571	12738	12383	12398	12624	12422	12427	12154	12669	12564	12585	12407	12460	12585	12717	12609	12582	12827	12586	12458	12571	12866	12756	12664	13112	12855	12735	12860	12525	12395	13209	12304	12780	12556	11750	12427	12107	11427	11736	11230	12662	11148
D	6	38/18 (FTLD-tau) 10-4	16677	14698	16206	13633	15297	13267	14925	14003	13023	12704	12938	12942	13075	15305	14451	15368	12963	12871	12798	14245	14642	14667	12227	11580	13390	13596	13835	12687	15646	13492	13044	12019	14362	12749	12861	12280	12686	13077	12560	14789	13323	15692	15884	13298	12433	13056	15081
D	7	21 (corneal donor) 10-1	15283	13340	13389	13505	15086	14984	16967	14017	14357	12780	13234	14237	15732	13716	13348	14638	14121	17432	12946	13526	13459	12960	13512	14049	14706	13220	13510	14300	13341	13854	14662	13942	13151	12711	12621	13207	13918	13849	13347	13422	13655	13455	13399	13654	14124	14479	15723
D	8	21 (corneal donor) 10-2	17122	14191	13293	13664	13531	13730	13462	14161	14731	14331	13859	19439	14190	16962	13904	23384	15814	15404	15754	14355	14726	13967	16125	15572	14168	15268	14263	15242	14794	13510	14160	15890	15628	14426	15346	14885	15115	13736	14072	14248	13742	13802	15073	14553	13022	14069	17157
D	9	21 (corneal donor) 10-3	14616	13023	13414	14727	12755	11904	11896	11685	14204	12041	12439	12030	11452	12125	11380	13620	12038	12015	11753	12055	11807	12151	11080	11601	12079	11720	11973	13534	14248	12557	12049	13532	12186	12362	11485	12132	12054	13777	11544	13505	11719	12002	14155	11666	11576	12470	12333
D	10	21 (corneal donor) 10-4	15322	12364	11448	11126	11795	11964	11900	12018	11740	12084	12102	11567	12419	12023	12165	12766	13710	12216	12017	13057	11135	11319	10904	12438	12629	13245	11784	12026	11557	11107	11873	10897	12034	11151	11182	11189	11002	11105	11050	13352	11486	11279	10987	11361	10731	11453	11062
D	11	76/15 (FTLD-TDP) 10-1	13544	16431	14217	13070	13612	13756	15048	12102	12037	11825	12322	14733	12598	12238	14137	13291	12558	14747	13354	12337	13033	11155	12814	12071	15128	15429	13888	15022	15591	12990	14445	13976	12103	12626	15263	12852	15061	12430	13065	13475	12995	12080	13066	12633	13678	12750	11521
D	12	76/15 (FTLD-TDP) 10-2	16599	12998	12625	11796	11717	13348	12907	12906	12739	13322	14157	12271	11923	12649	12441	13334	13208	14532	13755	12733	12099	12845	13184	12962	13684	13064	11913	13018	14070	12941	12517	13168	12642	12687	13641	14233	13066	13404	13191	14150	13150	12952	13961	13281	15505	13545	13467
E	1	1x PBS	13906	15277	14021	14260	12901	13883	13180	13480	13515	13428	13020	14028	13286	13610	13717	12920	13142	12718	13809	13059	13209	13396	13236	12865	13035	13175	13721	13088	13461	13889	12979	12739	13017	12811	12813	12795	13803	13763	12639	13387	13336	13058	12582	12672	12866	13061	13377
E	2	1x PBS	14945	12705	12272	12886	13085	12034	13013	13391	12720	12863	12028	12488	11366	13070	12444	12191	12423	12363	10919	13509	12981	11484	11680	11833	11888	10994	11417	12782	13122	13120	13967	11831	11374	12272	11964	12135	11837	12785	13586	12487	13400	11887	11933	12536	12989	14127	12918
E	3	76/15 (FTLD-TDP) 10-3	14043	14361	14641	14001	11317	13827	12078	13174	12973	14751	12986	13183	12188	11226	14696	14707	15036	12142	12772	13010	12057	17154	11968	12774	12356	13292	12302	12855	14008	14882	12238	12023	12147	15496	11869	12829	12362	12025	12342	11708	12570	11023	11593	11992	14731	13386	13987
E	4	76/15 (FTLD-TDP) 10-4	13811	14798	15545	15920	14306	15262	14950	12357	14010	13308	11927	13278	13692	13998	12964	13734	15020	13714	13371	13106	13749	13210	12549	13897	12981	13125	13244	11578	13311	11736	14806	13108	14767	12814	12747	12455	12652	14584	13222	15756	13809	12355	12139	12805	14224	14007	11788
E	5	135/17 (FTLD-tau) 10-1	17157	16639	15967	15660	15432	16833	16657	15490	14768	15811	16652	15062	20827	17051	15815	16177	14552	18410	15564	15689	15388	16112	20609	16741	18046	14213	14136	20173	19318	15967	17019	14652	18851	15226	15045	13744	18366	15884	14487	15797	15124	14866	17737	15808	15476	15472	15305
E	6	135/17 (FTLD-tau) 10-2	16172	11586	11528	10875	11047	12456	10691	11007	11180	11338	11447	10392	10612	10471	10633	11043	11476	10981	10536	11235	10934	10825	11058	11127	10597	11258	10603	11333	11475	10821	12317	10261	10612	11009	10738	10879	11378	11402	11066	11197	10854	10802	10688	11185	11251	10485	11720
E	7	135/17 (FTLD-tau) 10-3	13597	13778	12185	12294	12595	13458	12966	11573	12855	12117	12931	12427	11904	12307	12815	12562	11947	12139	12627	11596	12146	11966	12342	11566	11625	11003	13068	11920	11835	11184	12762	14407	12370	11070	13398	12555	13751	11568	14581	11133	12179	11706	13313	12216	13500	11916	14567
E	8	135/17 (FTLD-tau) 10-4	15500	13415	12739	11901	11924	11738	13703	13490	12294	11358	13083	11122	12730	11732	11116	10705	13062	11231	10917	12487	10947	12021	12058	12224	11994	10955	11935	11744	11144	10983	10524	10789	12417	11676	10781	12476	10765	10489	10646	12027	12399	12654	12445	12296	11110	12811	13534
E	9	25/18 (FTLD-tau) 10-1	17081	14054	13692	12520	12714	13218	13870	12554	12596	14888	12271	13306	13197	12276	12660	12351	14154	12848	12044	13122	12580	13420	13933	13894	13740	14678	12270	12214	15128	11999	13427	12159	12591	12579	13505	12828	12955	13496	13327	12622	13273	12326	12238	13506	12352	12860	12221
E	10	25/18 (FTLD-tau) 10-2	14350	12791	13410	11957	12957	11382	12443	12327	11765	11350	12988	11949	12740	14213	13035	12219	11670	12903	12209	11786	12943	12051	12597	11165	11340	11441	11770	12335	11743	12263	14283	12089	11654	12098	11091	12842	11913	11820	12406	12584	12832	11491	14510	12318	11726	11241	11677
E	11	25/18 (FTLD-tau) 10-3	15547	12056	13378	11647	11698	11977	11575	10760	11928	13002	12217	11197	10682	10725	10724	13022	12293	11889	12042	12149	12906	12303	12132	11489	12030	12008	11904	11760	12049	11933	11777	12995	11833	12595	11796	11745	12361	13335	12516	12339	11957	14974	12375	11797	13215	11372	13692
E	12	25/18 (FTLD-tau) 10-4	15657	17505	15378	13393	13986	12903	13106	13049	11812	13706	13884	15458	12794	12531	13762	14182	15418	16679	13191	12746	13291	11087	14104	13132	14865	12958	13785	15290	12884	12903	11483	13907	12144	12641	11867	15145	13252	12998	14549	12815	14092	16511	12892	16392	13924	12350	13058
F	1	1x PBS	14079	14853	14330	13371	17369	13850	16313	17846	17556	12699	13697	15101	15707	17342	13826	12463	12613	21039	18130	12762	14815	13831	20145	15458	12747	15002	17481	17635	13862	13399	16743	11720	12612	11593	12766	12690	14026	16980	15290	12328	17485	14509	14002	14133	15589	18280	13699
F	2	1x PBS	12330	12705	12999	12325	12308	12011	12366	11992	11345	11595	10649	10992	11223	10252	10660	11146	10525	11164	12091	10942	12224	11250	11614	11736	10772	10811	11228	11870	11270	10992	11391	10669	10615	11404	10380	10422	10840	11883	10638	11107	12528	11034	11314	10676	10689	10281	10115
F	3	76/15 (FTLD-TDP) 10-3	14323	16035	14556	16009	14151	14009	14100	13735	13190	13458	14441	14572	13470	13887	13351	13416	13040	13393	13355	13311	13260	12379	10764	11196	11001	11023	10518	10799	11182	10276	10746	11106	10713	10406	10623	10663	10788	10801	10557	10335	10732	10518	10560	10786	10591	10620	10469
F	4	76/15 (FTLD-TDP) 10-4	17674	15103	12737	11530	11391	13080	11291	12418	11614	12437	11924	11276	11277	11171	11151	11747	10823	11572	11003	11370	11709	12447	11267	10657	10709	11944	10925	12020	11970	11854	11586	10884	11048	11144	10779	10823	11590	11282	11258	11241	11079	10519	10394	10712	11584	10901	10705
F	5	135/17 (FTLD-tau) 10-1	15560	14373	13805	13939	13445	16870	14322	13793	15369	13771	13398	13210	15030	14320	12938	12407	12621	14031	13381	13768	13421	12820	13637	15067	13125	13633	12505	12904	13563	13132	13714	13463	13907	14487	14156	13852	14269	14225	13000	14347	13713	12694	13198	13069	13349	13030	14409
F	6	135/17 (FTLD-tau) 10-2	13364	12973	13321	11633	12613	11225	12590	12000	12779	12023	11188	12402	11291	11781	11990	11126	12030	11528	11154	12429	12191	13312	11908	11769	13728	11237	12657	13510	11295	11673	11357	11442	12300	12558	11496	13568	12257	12364	11396	11160	11897	12315	11376	11473	12064	13556	11834
F	7	135/17 (FTLD-tau) 10-3	15698	11219	11060	10676	11418	10812	11019	11445	10576	11381	10724	11125	10768	10637	10502	10695	10717	10764	10648	10732	11339	10639	10756	10461	10509	11619	12783	10367	10472	10347	10627	10781	10746	10803	11465	10619	10724	10448	10538	10710	10335	10631	10416	10926	10699	10861	10690
F	8	135/17 (FTLD-tau) 10-4	13178	13108	12498	11422	12061	11226	11067	11312	11634	10673	11610	11030	10721	11193	10647	10974	10660	11020	11079	11348	10695	11773	10688	11328	10607	10684	10485	10915	10682	10517	11186	11459	11072	10685	10546	10517	10526	10546	11150	11015	10811	12199	10834	11262	11199	10526	10653
F	9	25/18 (FTLD-tau) 10-1	15808	14793	15101	15227	17628	16382	15622	15206	17185	15161	13296	15651	14002	19499	15615	17920	12588	15460	12927	15434	14537	12680	13171	14382	14928	13376	14635	14129	13782	13284	15693	15477	15579	12280	14689	12906	15091	14483	13324	13056	13628	14545	12835	12658	14812	13784	13612
F	10	25/18 (FTLD-tau) 10-2	13827	11348	11364	12069	11951	11890	12823	13260	11570	12981	12407	13424	10411	10935	10713	11656	10833	12279	10710	11730	12121	12052	11247	11881	11793	11381	10757	11994	10956	10918	10818	10786	11799	12723	10665	11819	12134	10615	13926	11421	12222	12217	12398	11225	10982	12487	11923
F	11	25/18 (FTLD-tau) 10-3	12489	14813	14779	13546	16667	14808	13888	12812	15498	13828	14277	12245	12106	13855	12801	13621	12904	12356	12909	13000	13814	13817	12640	15653	13057	11646	16402	14123	14402	15591	11621	13378	16289	13682	15950	14966	15592	14407	13476	11667	13262	14685	14940	13808	13585	14722	16413
F	12	25/18 (FTLD-tau) 10-4	15827	14096	14125	15031	14539	16283	16096	13687	14071	13138	13981	15338	13040	13901	12103	14544	14659	14447	16845	12807	13983	15025	13504	13166	12389	11780	13662	12127	13465	13106	12968	13209	14857	15855	15505	14936	16694	13367	11952	16693	13297	14108	12904	13117	12820	14264	14759
G	1	1x PBS	12788	15032	12936	13934	13562	12792	13259	14037	12327	14007	13586	13692	11622	13582	13528	12410	11479	13182	13057	13106	13215	12805	13100	13256	11538	13113	13240	12462	12517	12686	13145	12947	14162	14326	14458	14649	13794	15884	12814	13415	13415	14401	13681	13503	14165	14488	13188
G	2	1x PBS	14035	12894	13716	12957	12468	12894	13222	12725	13129	12905	12130	12633	12772	11867	12530	12137	13014	12853	12836	13389	13446	12648	13402	12816	12535	12606	13115	12798	13042	12694	12632	13308	12768	13169	13241	12791	12729	12843	12902	12360	13236	13011	12367	12686	12901	13045	12878
G	3	76/15 (FTLD-TDP) 10-3	14778	12861	12137	12350	12216	12206	12369	11926	11874	12177	12109	12032	12147	12100	11473	11431	12346	11998	11182	11680	12602	11136	12754	11421	12079	11393	12840	11658	12016	11414	11948	11441	11696	11856	11411	11642	11513	12368	11422	11271	12289	11550	11143	11757	11536	11266	11316
G	4	76/15 (FTLD-TDP) 10-4	12885	15040	13871	13258	12673	14451	12708	13517	13290	13945	13688	13160	14078	13849	14263	14361	13921	14002	12445	12268	14514	13205	13250	14275	12421	11799	12862	13415	12583	12091	12995	13394	11677	11895	12563	12157	11993	13804	11856	12160	12712	13222	12844	14714	13979	12738	11717
G	5	135/17 (FTLD-tau) 10-1	23002	17663	15194	13959	13342	14736	13032	13300	13479	12998	13022	13945	12849	13463	13405	13771	12346	14067	13104	12920	13928	12708	13032	13085	13646	13333	13476	13440	13841	13445	13959	13306	13040	12580	12949	13028	14044	13123	13833	13578	13412	13444	12958	13629	14409	12635	12439
G	6	135/17 (FTLD-tau) 10-2	12655	13107	13185	12237	14783	12567	12959	12211	13978	13093	11600	11687	12676	12682	11944	11430	12360	10981	12902	12062	11125	12146	12341	12709	12580	12198	12160	11624	11175	11911	12628	11777	12119	11468	11426	12279	11707	11914	11729	11517	12945	11700	11278	12995	11971	13173	11033
G	7	135/17 (FTLD-tau) 10-3	15255	11174	10440	10472	10711	11856	12156	10729	10734	10953	10511	10534	10676	12688	10878	10555	10818	11003	10412	10464	10633	10309	10623	10569	10837	10600	10532	10976	10190	11857	10435	10626	10748	10561	11118	11353	10804	10468	10619	10258	10387	11030	10282	11897	10296	10483	10279
G	8	135/17 (FTLD-tau) 10-4	14049	12413	12287	11170	13806	12182	12041	11042	11401	11124	12102	11568	11856	12493	11253	14275	11026	11960	11272	11699	13087	12592	14050	11488	11852	11332	11405	12231	14206	11688	11461	13453	11586	12126	11318	13628	10545	12486	14753	12845	11491	11185	11584	10988	10397	12542	11100
G	9	25/18 (FTLD-tau) 10-1	15349	14254	12842	13383	12721	14129	13284	12357	13527	13619	13120	11588	12188	13141	11703	14872	13152	12009	13003	11932	12150	13889	12579	12555	12484	12174	14344	13837	12470	12682	14432	12799	14455	12230	12095	12861	14287	12892	12686	13952	12353	16710	12199	12457	12480	12030	12767
G	10	25/18 (FTLD-tau) 10-2	12450	12803	12246	12423	11703	12274	12938	11918	12935	12179	12110	12980	12411	11867	13760	11456	11902	13439	12129	12263	11606	11575	12640	12786	13108	11137	12968	11768	12469	11736	11323	12481	12017	11846	12088	11850	12332	12096	11511	11887	12055	11189	11523	11963	12381	12062	12871
G	11	25/18 (FTLD-tau) 10-3	15596	13778	12406	14323	14385	13082	13347	13183	13486	12747	14026	11638	14850	11352	13169	13087	12620	12222	11862	14894	14973	11755	13378	13036	12264	11888	11677	11831	15671	13298	12660	13543	13058	11361	11166	11643	12179	11335	10643	11224	14081	11669	13272	11881	12767	13329	12903
G	12	25/18 (FTLD-tau) 10-4	17355	16449	15834	16467	13481	14979	15270	13260	16551	12883	13944	15940	15201	13532	13465	13911	13702	13503	13997	14143	16101	13351	16240	13675	13199	13641	12783	12640	14007	11864	12282	13223	12933	13222	12356	14248	14433	14507	14221	15244	15509	13738	13647	13459	14171	13325	12844
H	1	1x PBS	12254	13682	15073	13877	12580	13987	12976	12960	12893	12879	13324	14111	14516	14009	12261	10935	13213	12738	11785	15237	14040	12266	11857	16703	12165	13032	13564	12098	12844	11647	12668	11411	13289	11475	11944	11809	12442	14489	12860	12803	13192	11699	11837	14417	12597	12068	11308
H	2	1x PBS	16864	11522	14054	12219	11674	13048	12620	11535	11907	12435	11735	11377	11547	12149	11814	11059	12367	11983	11003	10789	12347	12049	11432	11735	11004	11242	11255	11961	10585	12060	11260	11374	11341	11294	12023	11158	12344	11217	10282	11137	11442	10894	11080	11446	11987	11468	11406
H	3	76/15 (FTLD-TDP) 10-3	13898	13281	12561	13251	11659	11675	12200	12447	11521	11728	12014	10451	11384	12297	11135	10567	10779	11820	11734	12153	11866	11787	11499	12001	11417	11214	11059	11576	10192	11899	10770	10992	10996	11661	11639	11659	11646	12431	11333	12826	10524	10732	10266	10782	12910	11023	11786
H	4	76/15 (FTLD-TDP) 10-4	12410	11461	11325	11736	11581	11823	11927	11691	11266	11313	12577	12598	12713	11482	12486	12335	12328	10920	11825	10549	10689	11481	12431	11103	11759	11744	11203	10583	11495	11262	12817	11663	11329	10924	10502	11307	11535	11455	10748	10764	12530	11403	11494	11275	12217	11991	14595
H	5	135/17 (FTLD-tau) 10-1	18268	14875	15114	14293	14010	14336	15096	14015	13963	14638	13677	14393	13421	15162	12967	13654	14066	13672	14159	14485	13663	13592	13416	14601	14192	13513	14309	14181	15539	13793	13950	13631	14816	14845	13988	13760	14295	15292	13126	14638	13761	13468	13619	15951	13984	13926	14033
H	6	135/17 (FTLD-tau) 10-2	13410	12892	12506	11534	12277	11606	11827	11897	11627	11520	11839	12433	11639	13844	12609	11353	12113	11606	12055	11270	12542	11227	13133	11161	11241	11758	12032	11789	12711	12605	11401	12518	14066	12138	11271	11439	11116	11754	11555	11823	11857	12004	13124	11430	12290	12146	12661
H	7	135/17 (FTLD-tau) 10-3	15730	13796	12375	11632	11542	12072	11613	11685	12359	11445	11656	10962	11546	11071	11274	11205	11399	11395	11674	11942	10884	10785	11624	12590	11254	10896	10992	10677	11182	11195	10831	11162	10794	11587	11972	11855	11585	10819	11126	10935	11194	12466	10693	10843	11226	11808	10793
H	8	135/17 (FTLD-tau) 10-4	15996	12522	11818	11787	11846	11918	11966	11410	12012	11378	11676	11324	11468	11163	11025	10867	11722	13132	11840	10923	10782	12007	12577	10656	11413	11647	12053	10701	12171	10874	11251	11794	11465	12004	11809	10784	11605	11863	11846	11405	11301	11145	10891	10805	10755	12327	12092
H	9	25/18 (FTLD-tau) 10-1	16308	14053	13220	12263	13424	12617	13070	13301	12446	12663	12330	12817	11641	13594	13940	13301	13397	12833	12730	13033	12804	13765	12794	15193	12702	12843	12072	12691	12811	13716	12633	12697	12665	12929	12528	12871	12451	12600	12792	14615	12287	13461	12485	13000	12759	13921	12857
H	10	25/18 (FTLD-tau) 10-2	12340	11365	13671	12015	11110	12496	13763	12111	12761	12489	12940	12460	10957	11190	12001	11966	14607	11734	13914	12858	11898	12265	11520	12545	12698	11260	11488	13730	11030	11782	12045	11051	11250	12749	11966	14156	10850	12172	12091	12574	11714	12354	12697	12398	11931	10977	11513
H	11	25/18 (FTLD-tau) 10-3	14485	14612	14291	14539	15377	14094	13599	13919	14043	15181	13647	14200	14163	13843	14804	14528	13629	13922	13741	13737	15051	13917	14547	13774	14773	15464	15267	13466	13607	13664	14583	15798	14256	14361	13962	13543	13545	14317	13593	13748	13796	14025	13990	14134	13837	12715	13698
H	12	25/18 (FTLD-tau) 10-4	14028	12916	14610	12144	13510	12429	12434	11605	10738	11788	11208	11621	11082	11655	10878	12251	11683	12879	11325	13042	12146	12346	12114	10221	10522	10951	12980	11367	12022	11669	10990	11156	10659	11018	11117	11267	10963	11853	11981	10623	12895	12318	10558	12644	11548	10840	12476
[truncated: 194 more columns]

## Sheet: BH ctrl. 4x
			0 h	0 h 15 min	0 h 30 min	0 h 45 min	1 h	1 h 15 min	1 h 30 min	1 h 45 min	2 h	2 h 15 min	2 h 30 min	2 h 45 min	3 h	3 h 15 min	3 h 30 min	3 h 45 min	4 h	4 h 15 min	4 h 30 min	4 h 45 min	5 h	5 h 15 min	5 h 30 min	5 h 45 min	6 h	6 h 15 min	6 h 30 min	6 h 45 min	7 h	7 h 15 min	7 h 30 min	7 h 45 min	8 h	8 h 15 min	8 h 30 min	8 h 45 min	9 h	9 h 15 min	9 h 30 min	9 h 45 min	10 h	10 h 15 min	10 h 30 min	10 h 45 min	11 h	11 h 15 min	11 h 30 min
A	1	positive ctrl. 193/12 100x dil.	13217	13686	13063	12978	13393	13213	15744	14090	14479	15493	14155	12577	12067	15402	13256	13206	13067	15352	15473	12327	14417	14406	13325	13596	13772	13955	13760	15366	14156	14512	13412	12112	13089	12605	12664	15366	14739	15477	14146	15396	14589	12799	14993	13067	14119	13134	13129
A	2	1x PBS	16121	12832	13264	12694	13779	14289	13964	14039	14146	11945	14936	11999	13081	13506	13479	12952	13755	14183	13878	11892	13056	12685	12490	13600	12833	12668	11728	11939	11758	12733	13036	11738	13887	12196	11526	16519	15045	13978	11723	12397	11616	13797	11974	11819	13897	11934	13973
A	3	121/12 (Huntington) 10-1	14469	14083	14421	15404	16115	15666	13705	15419	14628	14139	13084	15388	17934	13300	15578	14399	17355	14158	15672	14155	15625	15544	15065	15066	13021	13782	13572	14043	14477	16084	14268	16197	13699	17679	15973	15082	14754	15110	14921	13665	14461	14743	17290	14451	15368	15861	14524
A	4	121/12 (Huntington) 10-2	12181	12530	13945	14057	13447	13083	14079	13366	14707	14089	13856	12261	14658	12691	13692	14016	13484	14771	14345	13750	13803	13239	14503	14291	15652	13911	13564	15373	14873	13644	13059	14222	14426	13947	15270	14898	14308	13333	14226	13319	14515	14256	13636	13890	12944	13340	14219
A	5	121/12 (Huntington) 10-3	16568	13629	13992	14356	14492	14224	16083	17216	15451	16049	13524	17630	14509	13202	17243	14882	14739	18535	16003	16826	19120	15560	15260	17425	14546	16566	15008	13125	17518	16219	15985	15265	13463	14259	15043	16770	13985	13181	14538	13724	15235	16071	15232	15552	13689	15445	15192
A	6	121/12 (Huntington) 10-4	12389	13848	14400	14296	14524	15562	14954	15409	16164	15601	15849	13514	13908	13274	14634	13498	16887	15879	15127	13493	15053	14814	15083	15422	16169	14550	14621	14994	17040	14443	14493	16186	14408	14637	14205	14063	15189	16298	15704	14878	15048	14145	15508	15506	14656	14390	13821
A	7	37/13 (Huntington) 10-3	17782	16514	16534	17353	16239	16502	16225	17820	18615	19343	16194	17400	17313	17469	18056	17961	16205	17401	17143	18096	17249	16838	17592	16482	17180	16313	17909	17229	16559	17470	16963	16195	16113	15644	17192	15517	17461	17522	17677	16823	16679	18903	16040	16319	18109	17182	16531
A	8	37/13 (Huntington) 10-4	13769	14722	13691	13815	12937	14781	13934	15939	15789	15123	13910	13345	15740	15297	16645	14425	14552	14402	17031	14749	13671	16855	15237	17345	14065	17134	15485	13572	14720	18066	16350	15134	14434	15343	15580	12659	15866	13245	16538	14543	15604	14625	15977	17110	13262	14822	12471
A	9	37/13 (Huntington) 10-1	20354	16073	18759	17333	17831	15092	19014	18735	20224	16999	17640	17885	15532	19299	17450	15378	24408	19550	18631	14885	18537	16493	20044	19787	16854	19982	20114	15676	17951	19093	19645	15637	20158	16886	21929	16518	16052	18605	19788	14169	18774	23355	19783	17648	18595	18952	21717
A	10	37/13 (Huntington) 10-2	12807	14422	16981	13429	13785	14026	14363	15037	14981	14665	13697	13748	14827	13384	12780	17077	17718	16025	14746	11289	14608	13643	13453	16581	14401	13715	14454	15888	13908	16378	14154	13407	14008	14010	13848	15885	14212	13518	14384	12773	16939	15918	15316	13722	15305	12778	15933
A	11	102/18 (AD+jiné) 10-1	14890	15651	17381	16925	15957	16940	14056	14979	15137	16152	14747	14406	14834	15470	15231	18493	16212	14852	14405	14316	13369	15134	18303	15418	19076	14874	15925	16549	15482	15802	18400	14363	14998	16610	15708	15703	13116	14479	14629	14845	15231	16046	16899	16369	14957	16010	15299
A	12	102/18 (AD+jiné) 10-2	14719	16371	13978	14568	15545	16011	15613	16756	16032	15168	15707	17809	16174	15878	16585	16976	14522	14543	14298	13037	15781	17982	13730	15851	16745	17512	15164	17770	18098	18304	14786	13224	15580	14214	12458	16508	17425	16393	16832	19080	16893	16054	15805	13682	16749	16960	16267
B	1	positive ctrl. 193/12 100x dil.	14451	14870	13086	13927	12537	15832	12911	13657	12972	13029	13385	13798	13465	14191	14075	13822	14597	13341	13771	12852	16267	14355	14334	12965	14268	15260	14927	12712	15367	14230	14427	13992	15036	14297	16116	13789	13966	14169	16308	15439	13499	12525	12907	12492	12955	13957	14711
B	2	1x PBS	13339	15248	12503	12749	12464	13097	12628	12370	16658	13953	11858	11731	14150	14052	12774	12900	13856	12944	13339	13357	15378	12993	11980	11535	12962	13019	12821	13570	13280	15828	11471	13246	12326	12614	14261	12781	14848	12427	13622	12653	11009	12071	12873	16167	12694	13087	12735
B	3	121/12 (Huntington) 10-1	15948	14572	14299	14567	12531	15517	15808	13648	15237	14390	16368	13494	14437	15132	14233	15805	14232	12744	14973	13199	14543	14995	15464	14438	12971	15119	14868	12421	16029	15475	15932	15764	13570	15504	15782	16035	14378	14520	14856	12981	12856	14345	14417	14406	16153	15864	15268
B	4	121/12 (Huntington) 10-2	13385	13512	12334	13304	12785	12498	12138	13825	14382	11974	13555	14094	11939	15599	12167	12500	12938	11773	12036	11019	13576	14153	14317	11795	12135	11799	14247	12729	12985	14162	15070	12773	12972	11131	11970	12593	13303	12806	13150	14137	12496	12028	12110	14652	14492	12263	12617
B	5	121/12 (Huntington) 10-3	14908	14110	12697	12065	12652	13492	12407	12252	14197	12476	14482	13233	13934	12155	13224	13543	12848	13340	14504	13126	12543	12409	13820	13402	14648	15020	14558	12603	13360	13806	14608	13421	15906	15663	14342	12773	12556	14712	14322	14576	13479	13722	13591	13177	13961	13344	13171
B	6	121/12 (Huntington) 10-4	15597	12412	14364	15035	13879	13768	13727	13867	12938	12441	13019	12396	13144	13206	12383	12343	12960	11972	11093	12383	13132	12952	12631	12336	12418	13710	11603	12205	13324	12292	14955	12484	11911	11665	13046	11374	11585	11936	11207	12042	11416	12449	12350	11639	12607	11951	12908
B	7	37/13 (Huntington) 10-3	13481	11883	12423	12133	11974	12135	12856	11990	11883	11826	11557	11839	12567	12253	12946	12103	14049	11329	12038	11616	13030	12835	12567	12508	11370	12553	12096	12656	11998	14273	12265	12420	12158	11719	13014	12243	12569	11308	12014	11512	12111	12646	12487	11349	11485	13083	12295
B	8	37/13 (Huntington) 10-4	15196	15328	14273	14747	14532	15232	15901	14727	13192	13589	15047	14129	14798	13379	13351	14331	13807	15039	16320	13761	13483	13520	15446	15001	13582	13020	15405	14072	13245	15085	13480	13332	12830	14873	13251	12550	12320	14438	13395	13211	12196	13839	12652	13575	12486	13040	12537
B	9	37/13 (Huntington) 10-1	13995	15149	14909	17342	16967	15779	16572	14894	15808	14968	13605	15582	16397	14998	15503	13449	14635	14460	16690	17794	15416	16921	15247	15614	15605	15186	16730	16291	14385	14534	17347	20816	16196	17383	16876	18223	18682	16342	14310	13814	14658	15331	15178	16450	15226	15110	14029
B	10	37/13 (Huntington) 10-2	13558	13836	14318	13656	13605	14065	12643	12662	12911	13549	14359	12555	13138	12047	13674	13936	14013	12969	14412	13262	14043	12640	14447	13388	12786	13450	13190	13689	12503	13679	14422	13562	11967	13303	15676	12451	13572	13392	13982	13735	13782	13084	14458	14406	13300	12464	11195
B	11	102/18 (AD+jiné) 10-1	17800	13435	13777	16801	13823	14077	15241	13232	15188	14197	14309	16900	16114	15376	17628	16905	15776	15238	16343	14846	13667	16977	16381	16323	17957	13150	17761	14982	18417	13403	14125	16883	20127	19037	13932	17204	15650	14177	18724	14318	18721	15780	17783	14958	13343	15782	18544
B	12	102/18 (AD+jiné) 10-2	14514	15035	17030	15089	15563	15927	14346	14342	14545	15388	16968	17132	14491	13587	13192	15564	14228	15951	15294	14485	14362	14975	13701	14434	16644	15823	17214	16086	15067	15158	14502	14112	14346	13470	15365	14830	15411	14770	13065	15551	14646	14825	15025	16899	14185	15298	15078
C	1	positive ctrl. 193/12 100x dil.	14350	14206	13360	11567	12018	12019	12219	13037	12644	11583	11780	12248	13679	12018	11966	12735	12632	13238	12200	11604	14251	13165	13405	13666	13150	12104	11651	12400	12550	13041	12403	11540	11230	12377	11519	12676	13573	14863	11681	13023	12804	13770	12577	13412	13238	13891	13871
C	2	1x PBS	13821	13603	12573	12926	13747	13011	13143	12024	13705	12613	13357	12271	12935	12495	13403	13752	13033	13740	12020	15372	13019	13199	12864	12293	11365	12700	12352	12393	12420	13200	12074	12722	12721	13139	14282	14568	12613	12314	13124	11220	13903	12494	12704	12446	11825	12788	11323
C	3	121/12 (Huntington) 10-1	15954	16149	14907	14277	15474	13945	14533	13455	14399	14249	13161	15743	14778	13913	15232	13878	15149	14861	13481	14593	14965	12819	14737	13398	15840	15258	14391	16244	14445	15240	16640	15558	15267	18749	13872	15549	15007	15862	15652	15351	15881	13143	14135	15478	13463	16128	15800
C	4	121/12 (Huntington) 10-2	12673	12119	13055	13356	13086	11767	11799	12142	13081	12361	14087	14044	13349	14521	13392	11611	13652	14164	11763	11534	13010	12910	12840	12721	12830	13882	11261	12911	11760	13133	15820	12654	13873	12666	11408	11544	11971	13662	12783	14680	14513	11914	12570	13698	12268	12907	11713
C	5	121/12 (Huntington) 10-3	16275	15134	14708	14959	14394	14221	13365	12923	11990	12602	13110	13160	12382	12795	12526	12318	12908	13344	12069	12986	15106	13379	12136	12341	11781	11873	12421	12640	12497	12013	12141	13181	12252	12489	12618	11883	11871	12173	12435	12318	12097	12529	12446	12862	12051	13013	13232
C	6	121/12 (Huntington) 10-4	15257	13920	13885	12580	13429	12650	12887	13467	12620	12845	13102	13619	13614	12530	12134	12009	11611	12493	13652	12583	12277	12341	12060	13875	11876	12188	12814	14503	13154	13017	12479	11846	11852	12391	11825	12982	12592	11678	13479	11893	12853	13888	13152	12871	13125	13528	12112
C	7	37/13 (Huntington) 10-3	14869	14627	14691	13936	13020	15407	13223	12697	12529	12980	12617	13100	12464	13758	12818	12255	12714	14027	14751	13039	12600	12318	13144	12523	12682	11793	12657	13198	12623	14514	12194	11803	13205	12519	12122	13690	12757	12197	13013	13991	13594	13522	12843	13558	12278	12686	13013
C	8	37/13 (Huntington) 10-4	16913	15978	14166	14967	14965	14041	14517	13103	12840	14538	15179	12535	13458	13316	12295	13433	13948	12029	15256	12912	14604	13811	12158	12833	12204	12337	12557	14188	12581	12488	13352	12852	12471	11442	13503	13892	13281	12420	13003	12276	12389	13783	12562	12524	14785	13209	13467
C	9	37/13 (Huntington) 10-1	16972	15602	15504	15039	14946	14507	16246	15847	15334	13721	14455	13587	17343	15723	14380	15271	13982	15091	15745	14253	16448	18584	15693	13271	14325	17287	13717	15099	13999	15690	13239	14492	18045	14071	14790	15552	13683	16926	16799	14646	18253	17702	14721	18158	15885	14915	16415
C	10	37/13 (Huntington) 10-2	12105	12292	15188	14890	13382	13585	13737	14344	12494	12574	12219	13412	15108	13688	12956	12493	13447	12602	14484	13640	13434	12230	13578	13494	12628	12635	14874	12046	12087	13324	15056	13469	13752	14635	12709	13225	14870	14417	14520	15350	14449	12455	14510	13363	14875	12780	13904
C	11	102/18 (AD+jiné) 10-1	14969	13604	14631	17217	18211	16432	14994	17186	15067	15438	17032	18298	16220	16019	18402	16593	15485	17341	18149	19372	18073	17045	16108	22225	19375	15491	14219	15808	16740	18931	16592	13977	14441	14231	15381	14307	17224	18599	14345	19503	18077	14135	15836	23306	15728	22461	14671
C	12	102/18 (AD+jiné) 10-2	14501	13126	13394	13453	13707	13880	13441	12909	13252	12306	12426	13042	15474	14087	13057	13272	12312	12869	14213	13755	13172	15935	12826	14191	14116	13457	13861	11684	11351	13418	12934	12386	13899	13072	16934	13132	11287	12420	13891	15405	15563	14278	12485	13269	11461	13603	12159
D	1	positive ctrl. 193/12 100x dil.	12556	11775	11878	13361	12484	13804	12328	11994	12390	12731	13110	11336	12754	11763	12925	12545	13350	13771	13334	11809	11577	13445	12096	12783	12827	11691	12559	12273	12708	13699	13469	14087	13237	11455	12837	12680	11896	12470	12625	12753	14729	12726	14375	13246	12998	12973	14610
D	2	1x PBS	16293	17352	16161	16085	15704	16150	13313	13795	14802	14200	14201	13460	14935	13583	13238	13231	14517	13272	13700	13357	13135	13181	13304	14998	13053	13224	13477	13853	13429	14709	13287	14438	14290	14627	13834	13082	13428	14074	15107	13260	13488	13044	13161	15202	12954	16344	13294
D	3	121/12 (Huntington) 10-1	13567	13308	13118	12064	13496	14909	13176	14155	13534	13239	15731	12086	14186	13859	12572	12727	13559	13223	14540	11686	14491	16434	13371	13165	14819	14261	12643	14114	13465	14291	14447	15006	15042	14291	14391	13019	14805	15642	15940	13095	12118	14950	16062	11834	13380	15643	12116
D	4	121/12 (Huntington) 10-2	12424	12132	11595	11227	11916	11479	12205	11706	11610	11743	12254	12336	12234	12856	11609	11542	12803	11929	11973	11995	11936	11747	12192	11906	12747	11519	11913	12457	12271	12106	11435	12944	10990	12012	11544	11844	12051	12155	11449	12076	11579	11859	11919	11363	11926	12231	11679
D	5	121/12 (Huntington) 10-3	12688	12667	12526	12329	12145	12508	11747	12085	12027	12341	12128	12239	12288	12029	11888	11942	12183	11909	11869	12026	11869	12507	11949	11752	11797	12392	11632	11802	11666	11811	11868	11969	11797	11627	11437	11716	11997	11721	11885	11813	11854	11939	11733	11627	11672	11431	11925
D	6	121/12 (Huntington) 10-4	12912	13597	12654	13224	13073	13161	12968	13342	13227	11699	13601	13035	12179	12700	12221	12114	12262	13321	13228	11962	12514	13340	12647	12283	12771	12812	14334	13868	12398	12548	12750	12960	12583	14349	13367	12773	11564	12320	12976	12863	13110	11803	12885	12529	12156	12588	11707
D	7	37/13 (Huntington) 10-3	15205	14962	13380	12521	12755	11124	11236	12695	11950	13580	12915	11820	11198	11493	11112	11270	11148	11486	12621	11223	12207	11622	12946	11753	12469	11131	11257	11992	11453	11945	10799	11247	10969	12269	11543	12211	10835	11701	11145	11354	11122	11662	10622	12697	11704	11597	11902
D	8	37/13 (Huntington) 10-4	13318	14568	19563	13527	13800	13372	15466	12871	13283	14823	13495	13544	13257	14082	13467	13155	15084	13462	14430	12855	12196	12699	13284	13290	11952	13854	12299	12796	12872	12906	12594	13146	14207	12909	12857	14225	12193	13412	13550	15137	15001	11840	13357	14728	15246	12349	11420
D	9	37/13 (Huntington) 10-1	16441	14603	15204	13338	13471	13962	12957	14282	14616	13805	14022	13575	13798	13621	13249	15121	14059	14924	14800	14788	13598	13889	13459	12625	15696	15759	14664	13780	13957	14178	14650	13614	15740	14931	14790	13969	13891	13978	13818	11664	14687	13933	13906	13595	12751	13974	13093
D	10	37/13 (Huntington) 10-2	17556	17298	13834	13351	14133	15164	12938	12950	13461	12953	14258	13232	13422	13299	12797	12808	14174	13331	12902	13705	14632	14351	13258	13038	13378	13825	13660	13720	13283	13531	13466	13744	13543	14898	16020	15649	12747	13553	13470	13984	13534	13192	13516	14880	15196	15865	14668
D	11	102/18 (AD+jiné) 10-1	13714	13134	13638	13525	14165	13304	14809	14202	12531	12000	14228	12591	12390	12222	12191	12816	12694	13973	11944	13257	13413	13628	12891	14382	12250	12587	13072	13153	13099	13028	13684	12270	12245	12818	12589	13643	12624	14100	13360	13267	12346	13349	11581	13789	12232	13117	12999
D	12	102/18 (AD+jiné) 10-2	13067	12793	12404	13020	12924	11853	11705	13270	13192	13535	13379	13334	11861	12167	13122	12879	13493	12583	13473	11594	13148	14038	12200	13234	11318	11244	11620	12896	12506	12520	11945	12568	11550	12354	12219	12446	11569	13706	12712	12979	11653	12215	11420	11619	11069	13522	13184
E	1	1X PBS	14704	14681	13950	13769	15075	15039	14201	14543	15468	14973	15442	15211	16107	15123	14766	14465	14654	14361	15766	14741	14873	15440	15133	14434	15287	15398	15160	14457	14639	14910	15033	15466	14909	15044	15000	15333	14614	14790	14754	15389	14729	14825	15700	15397	14851	16309	14790
E	2	1X PBS	13343	13623	14330	14447	13562	13421	13707	13009	11841	12782	14178	12551	12522	12062	13183	12471	12309	11588	12461	14143	15345	14697	13971	12506	12843	10495	12246	12650	13383	12142	13483	10598	12996	14128	12779	12930	12676	11847	11152	13634	13178	12106	11886	11765	13634	12609	12020
E	3	102/18 (AD+jiné) 10-3	15185	15462	12331	13249	11795	12389	11731	11622	13227	12656	13795	11921	11757	13660	11747	11876	12104	12797	11387	10680	11732	12359	11212	13469	11806	12214	12107	11299	11103	11722	12115	11289	12274	10964	12069	13665	12934	11898	10570	11531	11245	10872	12246	12024	13407	11094	10837
E	4	102/18 (AD+jiné) 10-4	13679	14426	13982	12779	13666	13556	16431	15633	14719	14379	14030	14402	15004	13353	16681	15710	17763	18996	13048	12169	14913	16564	13454	13885	12232	12783	15024	11835	14747	12494	14354	12681	14776	13306	12796	13979	16863	14124	12961	13717	14110	12300	13171	13907	15445	12928	12608
E	5	119/18 (AD+jiné) 10-1	15450	16294	16591	15854	14930	15492	17478	16904	16767	17306	14729	19633	15452	17353	16138	15809	18201	17697	21735	18382	21288	14209	17510	16114	17819	16433	20377	15826	15347	13394	15641	16141	15510	16971	16027	16657	18446	19668	19961	18580	16138	14481	17448	18685	14810	15914	15546
E	6	119/18 (AD+jiné) 10-2	14547	15007	13697	13137	13707	13494	13243	14062	13212	13051	13059	13315	12121	12412	12453	12465	12394	12424	12126	12439	12316	12712	12904	12876	12213	12074	12050	13542	12583	13024	11950	12749	12481	12080	12976	11771	12344	12577	12045	12489	12223	12177	12640	12200	11941	12864	12780
E	7	119/18 (AD+jiné) 10-3	13891	16279	13443	14260	14525	13324	15655	14077	12261	12888	14150	13503	13436	13830	16675	13778	13838	12109	12885	12350	13823	12440	14023	12528	16397	11987	12149	11938	12157	12372	13522	17174	13698	12609	15139	11611	12072	12830	13277	13567	15091	12408	12207	12496	12789	11527	12877
E	8	119/18 (AD+jiné) 10-4	14855	18174	18587	19997	21107	23287	23563	23956	26585	25755	26637	26579	25242	27369	26296	27343	29986	31453	28677	34223	28281	19030	18975	19471	19960	21354	20941	22721	22782	22692	18927	19215	19733	18634	20710	20531	20471	20559	22176	24100	23656	21763	22082	20374	24189	21141	21819
E	9	129/18 (AD+jiné) 10-1	16106	16777	14647	14070	16771	15649	14142	13790	15775	15129	13667	16499	12999	16367	16321	13126	14988	15164	13427	15076	16353	17138	14859	14569	15805	17611	14789	16769	15127	14615	15147	14562	16874	13282	17350	12040	13506	15635	12577	13364	14101	16606	15747	14465	15237	13888	14217
E	10	129/18 (AD+jiné) 10-2	13870	12150	12336	12243	13458	12471	12474	11801	11149	11672	12725	11736	11064	11429	11317	11521	11319	12338	12140	11116	11367	11392	12633	11324	11744	11511	11877	11262	10822	12112	11962	11719	11335	11255	11697	12917	11163	10835	11538	10814	11238	11630	11718	11495	11371	10835	11313
E	11	129/18 (AD+jiné) 10-3	14579	13305	13710	13756	13574	13526	12364	12347	12963	13263	12259	14795	14249	15693	16302	11968	13864	12005	14799	13028	11417	14450	16486	11634	12871	14207	11200	15286	13546	10935	13326	12315	12379	13347	13052	13553	12292	14387	14788	16325	13719	11845	14236	13252	12797	13017	15200
E	12	129/18 (AD+jiné) 10-4	13305	12729	15251	13504	14170	14518	12700	20237	17373	13843	18027	15773	15570	14511	14145	17016	13870	15536	15351	14603	16199	17093	13276	13796	14307	16655	15124	14796	15248	11851	13267	17244	15794	16233	14717	11875	13427	17121	16307	15704	15408	14866	14453	13076	13440	15364	15384
F	1	1X PBS	12787	12572	11773	11931	12880	12582	12387	11821	11730	12698	11598	11981	12102	11822	11634	11660	11675	11493	11143	12729	10983	11975	12739	11414	11385	11421	12047	11396	11256	11470	11406	11496	12302	11454	11390	11664	12179	11876	10765	12499	11665	11340	11160	11976	11160	11878	11190
F	2	1X PBS	15164	13377	11957	11654	11298	11385	13215	13121	12764	11827	14766	11005	11288	10556	10906	10959	10454	11473	13844	10639	10747	10819	11686	10427	11050	14172	11236	10661	11929	10477	11002	11245	11003	10572	10502	11614	13502	11286	10183	10662	10764	11159	11635	14178	10606	11892	10664
F	3	102/18 (AD+jiné) 10-3	12859	11829	11536	12527	12367	11261	10846	11051	11749	10894	11175	11265	11381	11625	11661	11612	10771	11128	11796	11343	12075	12366	10577	10596	11351	11348	11562	11237	11236	11308	11124	10620	10494	10965	10956	11344	11329	11025	10811	11404	12406	11628	10701	11522	10526	11437	11434
F	4	102/18 (AD+jiné) 10-4	13537	12806	12107	12971	12484	12513	12677	12201	12200	12173	12018	11491	11651	11587	12241	12496	11910	12150	12232	11889	11974	12005	11556	12062	11749	12115	11719	11459	11800	11633	11901	12107	11454	11855	11843	11556	12058	11319	11899	12164	11862	11159	11154	11427	12195	11864	11312
F	5	119/18 (AD+jiné) 10-1	18261	13132	13602	12997	13391	13107	14072	13859	14169	12199	13587	13252	12537	13626	13652	13514	14058	13042	13109	13296	13658	13248	12925	12779	12950	13273	13557	13136	13177	13169	13104	12472	13900	13184	12628	12777	13123	14023	12976	12633	13263	13058	11917	12996	12708	13083	12971
F	6	119/18 (AD+jiné) 10-2	13807	13061	12478	12318	12848	13751	13881	11630	11495	11769	12714	12626	11256	11669	12532	11392	11764	11581	11312	11323	11431	10912	11548	13263	11602	11914	12018	13804	12038	11521	11651	11717	12333	12360	12882	12612	11844	11623	12057	11820	12830	12263	12136	11529	11509	11532	10985
F	7	119/18 (AD+jiné) 10-3	14625	15510	12851	12638	12744	12517	12297	12865	12568	12400	12134	12208	11400	12374	12021	11576	12510	11546	11039	12471	11719	11647	10939	11703	12084	10860	12288	12328	11994	11035	10812	11800	11709	12414	10693	11607	11964	11678	11586	13476	11847	12473	12004	11631	12023	11626	11505
F	8	119/18 (AD+jiné) 10-4	13535	14727	13384	12583	13891	13974	12887	12799	12403	13975	13653	12059	12686	12025	12832	12406	12766	11846	11194	11224	10796	12598	11437	10980	11330	10975	11486	11232	11183	10783	11145	11476	11157	10907	12982	11155	10779	10948	11244	11581	11373	11374	11198	10964	12757	10861	11244
F	9	129/18 (AD+jiné) 10-1	15405	13345	12130	12594	12673	11517	13617	12185	13990	12953	12855	13298	12809	13082	12836	10817	12234	12320	12475	12501	11027	14203	13556	12476	14968	12855	12415	14030	11655	12945	13657	12035	14533	12659	12906	12396	12058	15130	13417	13855	12503	13165	12228	12526	12936	11869	11347
F	10	129/18 (AD+jiné) 10-2	14912	13350	13522	13438	13064	13898	12654	13384	12755	12660	13318	12986	11224	11373	10801	11301	11999	12770	12046	11764	10741	10993	11934	10716	12294	10848	11023	11158	13328	11505	13025	12452	11683	10569	11475	11630	12614	10641	12280	11321	11361	10963	10481	12658	11271	13067	11082
F	11	129/18 (AD+jiné) 10-3	14531	15616	13086	13034	12739	14120	15006	13745	16062	15232	14266	16256	16128	13001	14382	12734	13624	12582	14731	15893	13648	15616	12325	15772	11611	12975	13356	12361	15527	14152	14005	14195	11977	13798	13027	13809	13520	12009	13090	11758	13027	13310	15602	11954	14006	14279	13159
F	12	129/18 (AD+jiné) 10-4	17681	17054	17679	15281	15045	16759	14005	13318	14835	16153	18862	15001	14479	12717	17076	15029	16069	12497	11808	13169	13973	11842	13798	14893	12450	14661	10973	13608	14075	12925	12688	12219	13804	16383	15375	15444	14491	11984	15089	14574	14068	11673	13929	15409	12281	14523	14344
G	1	1X PBS	15823	14203	13237	15989	13960	13407	12988	13901	13514	15504	14390	14872	15794	18051	13888	14239	17472	19645	15049	13393	18569	13935	16854	15289	14960	14615	13299	12503	15458	13877	14940	15890	15063	15512	13201	13557	14213	13791	14701	15337	14614	13342	15004	13867	14862	13616	12950
G	2	1X PBS	17027	17897	13838	13735	13788	12409	13476	13358	12735	13469	14152	12717	12829	12157	11245	13543	10822	11498	11729	13538	11590	12027	12607	14720	12697	13147	11549	11626	12933	11604	11568	12135	10567	12460	12716	12995	11133	11578	12678	12865	12754	11181	10740	11951	10392	12583	11859
G	3	102/18 (AD+jiné) 10-3	13748	12887	12377	12501	12557	12771	11853	11795	12368	11824	11780	12341	11656	12069	12307	11321	11157	11108	12425	11422	11590	11211	12586	12829	11465	10998	11040	11146	11922	12173	10997	12114	10828	11239	11694	11577	11661	11223	11150	12170	10925	12225	11448	10746	11779	11616	11322
G	4	102/18 (AD+jiné) 10-4	13360	12390	11766	12150	11951	11179	11033	11353	11228	10992	11160	11130	11840	11072	11020	10812	10731	10736	11135	10705	11281	10543	10918	10579	10956	10673	10603	10693	10834	10838	11241	10567	10668	11009	10590	10614	10509	10735	10689	10347	10694	10719	10563	10781	10456	10591	10332
G	5	119/18 (AD+jiné) 10-1	16195	14410	13499	13492	13980	13134	13207	12864	14348	14696	13400	13340	13608	13777	13054	13049	13357	13520	13435	13974	13389	12922	13570	12850	13862	14176	13369	13935	13431	13138	13671	14371	13047	14132	14327	12960	14065	12512	13213	13832	13278	13205	13282	13409	12836	12938	12782
G	6	119/18 (AD+jiné) 10-2	14753	12630	12646	11882	12037	12383	11720	12539	12183	12456	11688	11738	12439	10757	11042	10817	10836	10736	12094	10499	10462	11722	10640	10774	10873	10584	10650	10879	10761	10484	10570	10371	10675	10629	10389	10796	10552	11463	10787	10662	11983	10891	10763	10347	11152	11209	10659
G	7	119/18 (AD+jiné) 10-3	18744	15341	15525	16157	16368	15903	11408	12823	13653	11896	11552	12413	14317	12069	11777	12181	11430	13422	13693	11608	11301	12246	12392	12466	12366	11847	11368	13324	11368	12144	12316	11677	11301	10991	12054	11334	11531	11666	11034	11137	11695	11306	11366	11842	11458	11440	11921
G	8	119/18 (AD+jiné) 10-4	13588	14060	13182	12858	13630	13180	12634	12842	14429	12957	12086	13161	12102	12020	12897	12357	12474	12687	12623	12524	11696	12859	12201	12191	11369	12099	12541	12052	11439	11389	12525	12388	11408	12029	12150	12253	12142	12130	11681	12189	11891	13258	11333	11882	11833	11154	11660
G	9	129/18 (AD+jiné) 10-1	16315	13914	12898	14604	14429	13611	17637	13496	15649	13112	15428	13771	12631	18408	15496	12969	12403	12620	13838	14294	14705	14246	13741	12818	14845	13689	13824	15855	14592	12093	13995	15127	13857	14820	14087	13960	14916	13611	14166	14052	15140	14471	13955	14119	12238	14071	12848
G	10	129/18 (AD+jiné) 10-2	15113	12581	12776	13663	12597	13893	12895	13390	12737	11716	11831	12186	12026	13641	13289	13473	14812	12248	13188	12876	12201	12857	11846	12739	13997	12986	11678	12410	13498	11649	12999	11843	12037	13051	12599	11450	12351	10810	12676	11409	11737	13040	12162	13380	14665	12332	12315
G	11	129/18 (AD+jiné) 10-3	13761	13538	13680	12344	12606	13367	12600	13316	13428	12128	12884	13089	13537	12420	13353	14133	13040	12605	11817	12653	12180	12196	12058	13196	13116	12928	11518	12876	11969	11911	12953	12647	12291	13098	13102	11817	12305	12237	12869	12517	12976	12195	14965	11601	13831	12429	12005
G	12	129/18 (AD+jiné) 10-4	16203	18262	18059	17814	13961	18501	15945	18675	14789	19742	15847	17799	14748	19713	17764	13318	18462	15770	18647	18048	18402	18064	17793	16607	17307	17932	14960	15604	17779	19673	17554	17287	14878	15056	15534	16652	19526	15493	13442	16342	13098	17330	17824	14744	15915	15892	15111
H	1	1X PBS	14467	13158	12454	12154	12812	12099	13303	11249	12439	10952	10647	12190	12193	12743	11750	11472	11351	11897	12151	12821	11567	11688	10940	10548	12897	11393	12311	10887	12464	13290	11932	12253	11843	10976	10894	10428	11109	10303	12402	12597	12260	10805	10869	10862	11678	11769	10944
H	2	1X PBS	12191	13013	14574	14112	13625	13300	12742	13385	16493	13364	15442	15098	12032	13568	13817	13185	13607	12552	17749	12773	12501	12850	13154	14111	12317	13723	12460	12310	13414	12645	13222	14995	12828	14535	13043	13568	14045	13200	15738	13253	12894	13410	12176	14217	13650	13173	14280
H	3	102/18 (AD+jiné) 10-3	12443	11166	11707	11492	10740	11631	12434	11757	12748	12065	10999	11355	11481	11189	10897	10480	11186	10818	11348	10447	10699	10893	11203	10589	11259	10399	10800	10953	12119	12065	10687	10855	11794	10510	10747	11236	10760	10158	10627	10722	12012	10859	11710	10563	11937	12100	10865
H	4	102/18 (AD+jiné) 10-4	13661	13546	13184	13012	13284	12905	12065	11924	12481	13081	12296	12003	12502	12390	11011	10648	10765	10667	10945	12156	10713	11560	11615	11810	10819	10923	10654	11878	11116	10716	10800	11807	11952	11323	10774	11824	11113	10987	14043	10712	10746	10993	11958	10520	11885	11345	10346
H	5	119/18 (AD+jiné) 10-1	17391	15750	14728	14679	14459	13942	13119	12538	13507	13345	13416	15068	14957	12822	13240	12373	12982	12695	12975	13061	13222	13481	13621	12726	12984	12545	12945	12515	12886	12951	12527	13327	12728	12957	13380	12224	12179	12459	12334	12851	14464	12876	13374	12933	12608	12362	12874
H	6	119/18 (AD+jiné) 10-2	13412	11909	13551	11229	10870	13178	12777	11806	11224	12032	11957	11892	11342	11077	11145	11354	12490	12061	11697	12438	11240	12450	11657	11442	12927	11942	11977	11720	12385	11291	11551	11163	11671	11224	11210	11948	11550	11593	12659	13530	12154	12193	11429	12090	12311	11374	11067
H	7	119/18 (AD+jiné) 10-3	16444	11493	11241	11778	11185	11263	11393	11766	12024	11697	12195	10412	10247	10704	10267	10702	10354	10276	10585	10038	11090	10341	10031	10255	10054	10268	10386	10550	10281	10077	10086	10545	10107	11052	10778	10817	9934	10075	10082	10251	10059	10114	11179	9962	9935	10057	9998
H	8	119/18 (AD+jiné) 10-4	15149	11020	12253	12247	11808	11167	10990	11136	11738	14155	12300	10942	10966	11319	11303	11398	11311	11754	11701	11736	11474	11140	10921	11270	10652	11566	11064	11488	10890	11450	11830	11363	11452	10917	11430	11679	10559	11150	12463	11011	10820	11388	10188	11608	11591	12152	11545
H	9	129/18 (AD+jiné) 10-1	16119	13209	11903	13534	11675	11657	14656	11856	13105	14025	11265	12271	14512	11750	12465	13051	14513	12907	14458	13572	12005	14323	14232	11897	12731	11326	12170	12631	14280	11080	15272	11755	12647	11666	13168	12422	12182	12930	12061	13542	12990	13901	12525	12634	14686	13729	13044
H	10	129/18 (AD+jiné) 10-2	14022	13575	11984	11457	10783	11169	12158	11617	11517	11298	12067	12489	11541	11134	11605	10732	12652	11301	11146	11276	11696	12330	11594	12185	11383	11035	11075	10216	11864	12053	11807	11820	11160	12549	10948	11192	11351	11452	11376	11139	10951	12090	11400	12904	10793	11190	11235
H	11	129/18 (AD+jiné) 10-3	16266	14272	12932	13057	13134	12566	13288	12828	13290	13749	12357	11395	12244	11788	11981	11841	12373	12918	12547	12222	12132	12268	13922	12432	11261	12989	12959	11312	12481	12784	13240	13184	13030	13728	12500	11564	12918	13032	13275	12996	12572	11425	11763	12049	11965	11451	11258
H	12	129/18 (AD+jiné) 10-4	21890	15924	14085	14251	13074	13757	13058	16440	14015	14934	16504	14895	15603	14824	15294	12839	13731	13045	14016	13410	13874	13830	11516	13360	13297	16859	14683	12397	13403	14489	14362	15029	14318	13939	12581	11809	14968	13848	12729	11985	14708	11464	15379	13776	12250	13484	13556
[truncated: 194 more columns]

## Sheet: BH comorbid. PRION
			0 h	0 h 15 min	0 h 30 min	0 h 45 min	1 h	1 h 15 min	1 h 30 min	1 h 45 min	2 h	2 h 15 min	2 h 30 min	2 h 45 min	3 h	3 h 15 min	3 h 30 min	3 h 45 min	4 h	4 h 15 min	4 h 30 min	4 h 45 min	5 h	5 h 15 min	5 h 30 min	5 h 45 min	6 h	6 h 15 min	6 h 30 min	6 h 45 min	7 h	7 h 15 min	7 h 30 min	7 h 45 min	8 h	8 h 15 min	8 h 30 min	8 h 45 min	9 h	9 h 15 min	9 h 30 min	9 h 45 min	10 h	10 h 15 min	10 h 30 min	10 h 45 min	11 h	11 h 15 min	11 h 30 min
A	1	pos. ctrl. 5x10-6	26201	16142	14318	14069	13909	13636	13910	13534	13343	13524	13291	13418	13740	20501	34503	121365	181851	195353	208418	199299	196682	194407	198665	197244	196534	192800	201922	192524	190025	195570	189192	189647	187108	186053	183336	183453	183805	183530	179240	177238	176522	182035	176201	175380	172735	171788	170600
A	2	No Seed	26111	15932	14222	13565	13535	13554	13151	13177	13160	13355	13063	13181	12990	13179	12978	12739	13024	12724	12748	12860	12767	12751	12661	12792	12773	12778	12660	12883	12979	12834	12984	13098	12965	13067	13212	12894	13145	13004	13125	12953	13026	13045	13011	12652	12921	12847	12799
A	3	FFPE 102/18 (non-CJD) 10-1	30825	18005	16321	18014	15677	15657	15259	15530	15707	15186	15797	15529	15174	15422	14968	14861	15214	15245	15237	14630	15365	15719	15319	15743	14863	15391	14924	16166	14841	15637	14584	15011	15346	14723	14417	14413	14388	15807	15191	15519	15678	15175	15256	14394	15654	14491	15144
A	4	FFPE 102/18 (non-CJD) 10-2	25855	15722	13993	13849	13818	13518	13451	13642	13192	13452	13141	13142	13331	13205	13059	13260	13193	13237	13198	12948	12917	12917	13102	12776	12722	12615	12629	12522	12555	12379	12499	12421	12170	12323	12543	12355	12373	12465	12440	12530	12415	12151	12158	12089	12064	12209	12168
A	5	FFPE 102/18 (non-CJD) 10-3	25807	15975	14282	14087	13744	13951	13770	13829	13459	13412	13463	13204	13310	13309	12970	13314	13222	13464	13276	12939	12962	13132	12885	13037	12823	12972	13034	13076	13227	13470	12882	13066	13119	13009	13098	13061	12906	13013	13075	13148	13159	13270	13211	13012	12962	12855	12973
A	6	FFPE 102/18 (non-CJD) 10-4	26205	16005	14361	14089	13966	13680	13602	13464	13425	13411	13268	13052	13255	13377	13041	13131	13031	13012	13368	13262	13523	13330	13060	13375	13275	13142	13191	13152	13396	13181	12959	13159	13257	13218	12912	12806	13115	13058	13245	12978	13094	12878	12826	12997	12868	12963	13200
A	7	FFPE 102/18 (non-CJD) 10-5	26318	16125	14075	13949	13781	13703	13680	13698	13525	13653	13630	13338	13511	13405	13401	13502	13186	13237	13074	12940	13082	13177	12669	12688	12756	12869	13096	13181	13262	13049	13192	12972	13144	13072	12986	13004	12755	12902	12729	12887	12843	12826	12999	12886	12532	12676	12237
A	8	FFPE 102/18 (non-CJD) 10-6	25903	15661	14391	13960	14004	13651	13711	13677	13610	13852	13777	13720	13729	13341	13535	13505	13606	13373	13080	13326	13478	13261	12775	12821	13114	13027	13241	13311	13416	13087	13436	13333	13205	13077	12937	12919	12957	12968	12933	13186	12586	12800	12540	12946	12886	13028	12642
A	9	BH 67/20 5x10-6	24978	15621	14132	14166	14137	14040	13948	14093	13940	13840	13968	13799	13959	14081	13966	13477	13814	15323	31230	99935	178360	169048	169265	171779	174520	174185	174654	174627	179513	181199	177665	179985	184529	181102	182228	182708	182281	181143	179643	179412	179016	182219	175992	173870	172894	172357	170970
A	10	BH 67/20 5x10-7	25813	15557	13990	13908	13995	13761	14015	13567	13594	13577	13620	13505	13232	13323	12967	13151	13341	13589	13501	13136	13117	13113	12934	13294	15080	28036	55472	113542	145937	147194	140728	139598	146733	146243	143607	142065	143820	140814	140713	141922	142109	143410	138274	135720	133966	132693	130447
A	11	BH 67/20 5x10-8	25838	15590	14043	14139	13922	13665	13803	13640	13668	13647	13560	13175	13490	13291	13411	13362	13239	13266	13377	13433	13450	13655	13728	13950	13577	13983	13565	13588	13782	13657	13500	13973	13804	13483	13693	13728	13574	13549	13521	13386	13254	13067	13103	13558	13253	12948	13204
A	12	BH 67/20 5x10-9	25313	15134	13455	13580	13757	13862	13546	13540	12931	13454	12803	13116	13157	13070	12828	12690	13043	13064	13097	13175	12930	12926	12867	12628	12912	12726	12967	13016	12941	13216	12920	13287	13192	12993	13172	13297	13150	13286	13377	13073	13184	13174	13080	13179	13347	13177	13194
B	1	pos. ctrl. 5x10-6	24141	15009	13783	13323	13145	13024	13096	12933	12761	12994	12839	12680	12911	12712	12821	12677	12524	12546	12648	12492	12785	13588	14913	25401	59895	127427	152345	160709	162007	170522	165030	164703	165733	166029	164872	165426	167050	165428	163271	162284	164435	161409	156722	155356	156344	151631	148826
B	2	No Seed	25003	15244	12939	12929	12791	12956	12763	12860	12751	12733	12443	12689	12735	12401	12457	12554	12550	12590	12597	12594	12347	12377	12393	12495	12337	12452	12308	12180	12083	12067	12234	12205	12266	12162	12129	12245	12060	12059	11904	11562	11997	11713	11761	11714	11723	11698	11877
B	3	FFPE 102/18 (non-CJD) 10-1	32490	17672	15678	15702	15229	14932	15498	14442	15040	14967	15096	14673	14889	14743	14661	14057	14793	14493	14231	14184	14111	13800	14122	14310	14106	13846	14039	13924	13872	13938	13482	14009	13456	13839	13701	13743	14195	14037	13368	13598	13642	13461	13708	13593	13973	13245	13797
B	4	FFPE 102/18 (non-CJD) 10-2	24664	15305	13540	13313	13128	12902	13008	13058	12770	12971	12824	12492	12519	12362	12477	12646	12531	12477	12565	12284	12290	12513	12227	12085	11968	12106	12167	12033	12042	11819	12074	11900	11930	11937	11508	11653	11562	11577	11639	11666	11708	11237	11710	11593	11479	11419	11409
B	5	FFPE 102/18 (non-CJD) 10-3	24337	14934	13188	13041	12848	13133	12788	12757	12692	12639	12673	12739	12605	12713	12746	12774	12617	12624	12622	12413	12356	12712	12602	12230	12245	12434	12428	12383	12209	12322	12184	12061	12262	12187	12304	12138	11994	12145	11831	11824	11594	12098	12195	11916	11991	11845	11687
B	6	FFPE 102/18 (non-CJD) 10-4	23917	14327	13226	13198	12988	12705	12755	12704	12569	12644	12584	12323	12127	12326	12035	12236	12281	12203	12106	12437	12038	11872	11835	11783	11999	11718	11728	11678	11662	11779	11928	11290	11548	11660	11465	11382	11571	11403	11210	11330	11556	11186	11204	11142	11159	11217	11116
B	7	FFPE 102/18 (non-CJD) 10-5	25407	15142	13297	13266	12922	13406	12939	12920	13065	13000	13061	12927	12610	12841	12673	12591	12478	12389	12440	12322	12416	12556	12143	12418	12247	12180	12500	12102	12425	12210	12310	12257	12642	12528	12156	12291	12193	12301	12139	12178	12122	12055	11839	11894	11932	12072	12093
B	8	FFPE 102/18 (non-CJD) 10-6	25697	15061	13688	13732	13559	13310	13189	13251	13111	13052	12976	12935	12726	12472	12946	12851	12625	12836	12824	12656	12778	12685	12440	12760	12570	12767	12559	12324	12507	12440	12460	12474	12347	12358	12335	12524	12530	12585	12499	12357	12283	12318	12297	12407	12233	12275	12009
B	9	BH 67/20 5x10-6	25466	15129	13719	13675	13758	13322	13518	13326	13313	13434	13277	13151	13329	13010	13101	13450	18739	68763	96711	154718	143332	145587	146845	146864	145879	146236	150684	148410	147748	148982	145110	145176	142695	142713	139910	138552	137299	136195	132679	131788	129920	134307	126660	125687	125101	123574	121502
B	10	BH 67/20 5x10-7	25349	15052	13559	13256	13015	13000	13007	12985	12628	12996	12594	12702	12712	12649	12781	12245	12632	12604	12977	13352	14344	15790	22550	27618	86970	145542	194176	192152	193060	206170	200878	202008	201025	201210	199117	200412	202553	197463	195066	196072	195321	198773	189356	188236	189204	186848	184553
B	11	BH 67/20 5x10-8	25530	14597	13647	13487	13288	13390	13182	13345	12994	12928	12959	13021	12670	12664	13092	12816	12906	12727	12901	12627	13010	12961	12853	12906	12965	12737	12718	12722	12463	13005	12509	12956	12790	12643	12794	12125	12101	11928	12039	12323	12107	11892	12365	12350	12296	12641	12447
B	12	BH 67/20 5x10-9	25433	15136	14009	13674	13816	13552	13745	13438	13486	13292	13341	12983	13359	13105	13320	13351	13397	13206	13044	13188	13038	13065	12852	12817	12711	12843	12600	12773	12462	12533	13003	12742	12402	12666	12810	12604	12701	12827	12781	12851	12592	12876	12821	12784	12731	12529	12449
C	1	pos. ctrl. 5x10-6	24033	14795	13103	13136	12907	13048	12784	12990	13127	15024	39229	71155	112521	119959	142040	141014	139907	138753	140024	138338	138106	142241	143869	139233	137226	138485	135774	135444	132944	138694	134401	136993	131963	132952	127793	123729	127733	125158	122759	121361	122027	126817	117790	118273	121612	112874	112227
C	2	No Seed	23488	14845	13114	12750	12849	13056	12602	12580	12566	12805	12568	12399	12540	12283	12504	12188	12466	12072	12163	12358	12162	12284	12218	12053	12171	11981	12098	12003	11635	11719	11765	11929	11641	11738	11752	11488	11481	11587	11557	11501	11455	11351	11253	11328	11387	11220	11355
C	3	FFPE 102/18 (non-CJD) 10-1	38429	26454	23347	23546	23343	23348	22307	22854	23079	22798	22008	22235	22611	21062	22482	21600	22731	22790	22711	22563	22712	22408	21781	23010	22400	22424	22454	22639	22683	21446	22449	22585	22464	22241	22452	22192	22299	22738	22299	22300	22836	21612	21865	22426	22877	22202	22301
C	4	FFPE 102/18 (non-CJD) 10-2	25012	14970	13638	13395	13075	13324	12973	12887	12954	12860	12866	12711	12665	12536	12928	12951	12658	12497	12831	12556	12431	12237	12567	12280	12318	12413	12139	12365	12116	12206	12104	12049	12065	12068	11904	11893	11938	11812	11886	12038	11836	11917	12072	11714	11812	11738	11676
C	5	FFPE 102/18 (non-CJD) 10-3	25779	15131	13826	13527	13539	13288	13392	13224	13324	13127	13070	12832	12997	12520	12830	12869	12841	12772	12574	12562	12685	12518	12736	12522	12485	12465	12601	12711	12621	12451	12546	12535	12430	12403	12431	12281	12250	12217	12343	12408	12052	12110	12119	12078	12044	12292	12292
C	6	FFPE 102/18 (non-CJD) 10-4	24650	16520	15596	15781	15967	16371	16110	16644	16549	16576	16058	16442	16763	16161	17328	16790	17688	17549	17684	18175	17829	17812	17646	17443	18378	17880	17069	17902	17857	17251	17226	17084	16962	16679	17155	17430	16996	16834	16690	16540	16385	15738	16046	16500	15997	15943	15896
C	7	FFPE 102/18 (non-CJD) 10-5	21357	11917	10809	10462	10276	10325	10062	10233	10130	9991	9969	10091	9788	9855	9905	9775	9901	9861	9792	9628	10082	9674	9451	9543	9417	9548	9412	9325	9357	9402	9200	9391	9311	9459	9331	9509	9302	9170	9186	9243	9314	9212	9147	9222	9374	9108	9026
C	8	FFPE 102/18 (non-CJD) 10-6	25450	14520	13534	13551	12997	13302	12996	13062	12908	12845	12919	12778	12599	12644	12580	12697	12816	12643	12472	12509	12465	12513	12390	12164	12214	12080	12123	12023	12005	12264	12247	12211	12070	12292	12309	11969	12337	11992	12093	12175	12379	12403	12122	12093	12032	12038	11998
C	9	BH 67/20 5x10-6	28403	18745	17342	16893	17262	16607	16738	16896	16928	17055	17063	16958	17111	16767	17040	16747	17588	31658	75701	92601	96244	97691	101749	102831	101966	104497	105805	105052	105122	105608	103126	104470	103003	103014	101223	101431	100667	98034	97485	96527	95634	96300	92607	92268	92346	90701	89588
C	10	BH 67/20 5x10-7	27087	22196	19723	19697	19940	19610	19375	19899	19752	19636	18812	19649	19424	19387	19416	19048	19859	19932	19640	19717	19727	19577	18769	20048	33631	57391	106500	161353	156913	168399	162394	163200	162636	162847	158298	157897	158231	157966	155113	154015	154348	160381	153280	152306	151869	148258	146872
C	11	BH 67/20 5x10-8	25312	15462	13874	13630	13641	13557	13642	13676	13687	13242	13120	13499	13506	13072	14171	13426	13848	13768	13888	13836	13746	13661	13334	13686	13386	13450	13455	13550	13542	13304	13494	13619	13761	13689	13693	13688	13793	13251	12993	12819	12915	12707	13085	13016	12935	13242	12919
C	12	BH 67/20 5x10-9	25129	15287	13845	13608	13508	13610	13534	13378	13364	13229	13041	13208	13087	12865	13156	12801	12622	13233	13262	12950	12978	13170	13086	13101	13221	12941	12980	13140	13198	12875	12911	12898	12849	12943	12804	12949	12830	12682	12745	12836	12629	12545	12832	12790	12875	12534	12530
D	1	pos. ctrl. 5x10-6	24840	15055	13279	13405	12944	12911	12803	13071	13040	12769	12675	12846	12878	12704	12789	12739	12929	12615	13313	14897	19036	25077	27305	50543	113799	142042	152082	157637	162416	167725	159815	161076	163063	160008	160253	158387	158206	156741	158983	156162	157638	159774	154558	155124	155935	156168	154301
D	2	No Seed	23942	15122	13303	13264	13160	12956	12867	12840	12880	12545	12737	12707	12542	12665	12866	12563	12877	12352	12750	12407	12334	12151	12328	12146	12232	12203	11904	11571	12225	12057	12033	11800	12054	11783	11988	11975	11915	11860	11745	11824	11879	11569	11778	11730	12007	11686	11829
D	3	FFPE 102/18 (non-CJD) 10-1	34723	18331	16131	14832	15124	15857	15475	15030	14374	14717	14261	14201	14329	14454	14385	14466	14374	14390	14683	13677	14193	13129	13809	14106	14040	14103	14149	13725	14220	13799	14170	13854	13882	13811	14286	14112	14106	14565	13738	13402	14137	13407	13705	13512	13670	13453	13566
D	4	FFPE 102/18 (non-CJD) 10-2	25761	15409	13882	14145	13398	13504	13366	13456	13312	13264	13268	12892	13255	12978	12778	13109	13160	12746	12897	12556	12559	12653	13071	12934	12793	12491	12530	12470	12387	12330	12340	12819	12482	12420	12121	12172	12330	11983	12295	11856	11969	11993	11992	11775	11892	12145	12098
D	5	FFPE 102/18 (non-CJD) 10-3	24928	15124	13354	13317	13031	12889	13234	13120	13033	13102	13178	13089	12884	12708	12777	12926	12856	12543	12400	12620	12552	12403	12633	12813	12482	12582	12424	12151	12386	12611	12557	12527	12601	12625	12766	12490	12522	12212	12401	12420	12230	12284	12231	11852	12042	12064	11882
D	6	FFPE 102/18 (non-CJD) 10-4	21375	13063	12056	12003	11743	11542	11542	11570	11314	11585	11179	11481	11042	10993	10952	10996	11071	10855	10461	10797	10958	10630	10815	10621	10478	10669	10628	10272	10253	10193	10232	10357	10262	10162	10359	10326	10244	10187	10474	10223	10313	9873	10093	10026	10109	10049	9911
D	7	FFPE 102/18 (non-CJD) 10-5	22224	11721	10675	10569	10195	10190	10082	10148	10092	10214	9842	10014	9947	9799	9473	9628	9644	9682	9865	9512	9634	9344	9410	9441	9169	9234	9487	9362	9392	9260	9378	9195	9034	9287	9316	9291	9050	9144	9030	8985	9086	8970	9208	9280	9002	8831	8928
D	8	FFPE 102/18 (non-CJD) 10-6	25875	16471	15549	15500	15509	15391	15326	15898	15187	15351	15306	15302	15800	16171	17713	16937	17440	17337	17750	18033	17636	17830	16677	16873	17228	17274	17201	16966	17244	16535	17542	17366	16833	16591	16976	17119	17103	16617	16898	16736	16591	15802	16331	16418	16609	16496	16293
D	9	BH 67/20 5x10-6	25840	15088	13480	13455	13664	13444	13446	13273	13199	12917	13777	14866	26494	141783	154431	158474	147142	149794	152040	156128	159915	157459	159755	161271	156633	155581	155467	156432	155743	157981	155514	153134	150662	150981	150349	149566	150494	148154	148146	146143	144613	146840	141482	138821	140912	141602	138573
D	10	BH 67/20 5x10-7	27573	18285	17944	18133	18561	18663	19206	19503	18931	19370	18828	24830	24619	23329	24836	23801	25094	24958	25283	24859	27857	55211	63421	100897	130498	133734	126837	138962	137384	131617	130697	131780	133814	133592	131868	130040	132534	127571	127602	127253	127188	128249	124027	124430	124271	124432	121542
D	11	BH 67/20 5x10-8	26162	14747	13386	13248	13355	13298	13194	12984	13060	13241	13113	12860	12878	13082	12955	12917	13065	13286	12790	13261	13601	14345	15657	18622	28272	78531	178605	166984	177420	185198	179051	180210	180262	181849	180088	176421	179278	174656	176790	174323	172074	177812	170798	171390	169294	169608	167993
D	12	BH 67/20 5x10-9	24658	14766	13947	13189	13449	13378	13432	13050	13194	13112	12935	12873	13107	12750	12973	12612	12367	12993	12794	12591	12557	12676	12452	12769	12574	12774	12379	12845	12327	12302	12491	12652	12355	12425	12505	12399	12652	12519	12093	12337	12039	12351	12347	12428	12480	12310	12368
E	1	No Seed	21226	13683	12176	11966	11768	12193	11905	11923	11729	11499	11414	11638	11439	11392	11700	11318	11354	11124	11212	11285	11187	10918	11086	11059	10824	10748	10792	10847	11071	10931	10664	10904	10851	10925	10805	10611	10479	10760	10702	10326	10292	10263	10631	10180	10533	10260	10161
E	2	BH 67/20 5x10-10	25105	14912	13183	13211	12767	13008	12846	13024	12817	12921	12569	12565	12442	12492	12206	12340	12612	12040	12212	12010	12290	12203	12283	12038	12102	12202	12408	12061	12158	12113	11990	11891	12070	11832	11823	12093	11770	11676	11758	11599	11737	11684	11699	11574	11668	11485	11259
E	3	BH 97/21 5x10-6	25836	15876	13366	13603	13367	13576	13007	13376	13566	13050	13334	12730	13361	20255	69231	132383	131763	134119	131657	133798	130058	131812	138447	129638	129515	130864	131403	130140	129196	131029	128157	124623	125132	125044	121272	118688	117980	118019	115847	114827	113370	117047	109446	108471	109216	107589	108823
E	4	BH 97/21 5x10-7	25133	14818	13372	13419	13076	12839	12550	12778	12908	13129	12734	12668	12568	12723	12735	12739	12592	12292	12460	12171	12349	12250	12104	12439	12410	13023	19651	55382	76664	93000	90512	90612	92329	93688	95523	94638	96012	96340	97960	98091	97489	98639	93908	91981	93888	91778	92208
E	5	BH 97/21 5x10-8	24799	15276	13502	13615	13719	13405	13367	13222	13378	13535	13587	13451	13396	13166	12994	13479	13328	12786	12711	12778	12778	12645	12642	12809	12514	12741	12695	12309	12194	12420	12239	12416	12099	12493	12236	12235	12318	11961	12046	12264	12141	12012	12093	12220	12177	11907	12346
E	6	BH 97/21 5x10-9	23940	14956	13047	13191	13056	12909	12947	12855	12801	13008	12899	12837	12790	12557	12789	12414	12501	12243	12540	12069	12670	12374	12367	12420	12459	12096	12308	12241	12056	11887	11629	11890	11890	12115	11790	12131	11748	12022	12119	11822	12021	11788	12126	11674	11723	11507	11529
E	7	BH 97/21 5x10-10	25051	14908	13675	13476	13220	13002	13235	13297	12941	13208	12920	12732	12845	12514	12964	13026	12548	12566	12538	12522	12426	12312	12529	12518	12307	12380	12294	12355	12383	12283	12414	12676	12140	12224	11942	12357	12127	12003	12344	12365	12107	12133	12185	12259	12563	12007	12075
E	8	BH 105/20 5x10-6	24077	14639	13484	13910	13858	13639	13441	13946	13452	13248	13634	13437	13521	17115	32970	37948	86985	135096	140758	144940	150372	146512	151773	150859	146010	150786	146099	153569	142210	153289	143364	143010	136541	135900	134183	132957	132932	129283	127897	127644	124846	125077	121484	120676	119329	117366	115099
E	9	BH 105/20 5x10-7	24208	14708	13292	13583	13168	12948	12814	12955	12879	12713	13049	12597	12659	12486	12639	12653	12464	12528	12559	12513	12690	12513	12395	12332	12112	12352	13166	27252	52724	89428	110962	115041	110647	112806	110268	113063	113129	110968	110832	111569	110712	112230	109587	110696	111577	110504	109064
E	10	BH 105/20 5x10-8	24135	14893	13444	13152	13572	13207	13387	13234	12929	12603	12801	12743	12556	12707	12549	12637	12549	12564	12617	12860	12521	12591	12412	12341	12224	12323	11994	12336	12094	12036	12289	12085	12164	12427	11898	11925	12058	11738	11896	11834	11806	11661	11803	11754	11939	11801	11682
E	11	BH 105/20 5x10-9	24475	14732	13572	13720	13633	13169	13433	13256	13026	12985	13101	12601	12933	13292	13171	12669	12693	12938	12715	12939	12602	12655	12530	12675	12473	12469	12383	12723	12289	12433	12394	12296	12272	12471	12187	12317	12036	11817	12143	11962	11683	12126	11877	11985	12117	12195	11921
E	12	BH 105/20 5x10-10	24406	14618	13436	13483	13634	13422	13573	13121	13007	13256	13165	13096	13113	13050	13082	12684	12680	12862	12682	13099	12751	12918	12830	12908	12781	12868	12734	13321	12786	12859	12753	13239	12909	13073	12955	13101	13149	12684	13054	13050	12669	13105	12546	12686	12574	12687	12417
F	1	No Seed	24876	14985	13305	13054	12878	13006	12952	12781	13006	12790	12570	12654	12498	12406	12482	12500	12833	12676	12445	12416	12521	12627	12389	12566	12546	12609	12750	12330	12488	12297	12372	12248	12241	12313	12268	12374	12384	12405	12210	12148	12288	12341	12070	12168	12021	11949	12042
F	2	BH 67/20 5x10-10	24949	15164	13198	13143	12770	13069	12979	12945	13092	12728	12791	12593	12763	12549	12374	12678	12580	12027	12096	12182	12147	11935	12235	12210	12094	12351	12330	11599	12028	11722	12122	11931	12196	11973	11767	11983	12098	12162	12151	12038	11713	11582	11675	11710	11789	11718	11616
F	3	BH 97/21 5x10-6	24622	14886	13201	13055	12866	12821	13042	13026	12986	12357	12468	12481	12785	12402	12674	13529	21502	60349	126051	128186	126660	129516	130955	130191	127459	129473	133258	129125	133008	130834	127119	126193	128351	128282	123993	123401	123262	121365	120215	119322	118714	121065	115885	113433	114707	111817	109902
F	4	BH 97/21 5x10-7	24083	14937	13490	13159	13297	13088	13023	13008	13099	12901	12830	12658	12799	12794	12508	12625	12684	12542	12309	12545	12319	12326	12350	12455	12518	12395	12353	12200	12269	12197	12378	12528	12401	12201	12338	11932	11915	12449	12073	12169	12219	12076	12243	11931	13110	17453	46662
F	5	BH 97/21 5x10-8	24259	15120	13280	13351	13234	13076	13023	12960	13051	12906	12811	12761	12686	12778	12864	12503	12679	12890	12681	12636	12843	12718	12984	12735	12982	12874	12989	12788	18049	36022	81908	107527	109355	106897	108396	109992	110250	110015	112711	115815	115414	114258	111946	115039	112697	116867	114251
F	6	BH 97/21 5x10-9	25081	14993	13159	13016	13341	12755	13104	12939	12751	12869	12750	12734	12888	12515	12733	12636	12714	12624	12422	12924	12718	12552	12683	12811	12897	12419	12982	12202	12344	12155	12220	12215	12079	12189	11996	12254	12120	12236	12256	12159	12404	12134	12494	12230	12483	12609	12344
F	7	BH 97/21 5x10-10	23411	14451	13181	12801	13042	12638	12760	12943	12843	12754	12836	12920	13013	12454	12589	12729	12823	12394	12572	12244	12246	12217	12218	12305	12032	12459	12332	12017	12015	12007	12092	12189	12177	11626	11698	11847	11659	11859	11876	12072	11913	11578	11869	12008	11954	12016	12184
F	8	BH 105/20 5x10-6	24720	14925	13410	13953	13885	13507	13242	13353	13419	13685	13671	13547	13512	13301	13944	14059	17619	46369	109023	126597	133110	133225	136727	135962	133684	133506	137008	136618	135248	138072	135714	137229	131696	132753	130394	130777	129201	127292	124794	125408	122858	123888	117084	119457	116470	116342	113699
F	9	BH 105/20 5x10-7	26697	21876	19466	19479	19737	19017	18972	19013	18974	19188	18570	18922	19020	18149	18980	18563	18547	18522	18344	18589	18798	18223	17622	18673	18354	18570	18603	18497	18586	17524	18432	18861	18152	18188	18209	18325	18314	18313	18380	18220	17899	17183	17652	18468	23664	47053	79682
F	10	BH 105/20 5x10-8	25410	14524	13631	13301	13728	13185	13222	13267	12942	12992	13489	12928	13157	13103	13320	12851	13321	13222	12824	12982	12961	12936	12737	13010	12939	12790	13156	13568	13118	12961	13061	13091	13082	13189	12974	13095	12900	12266	12512	12476	12286	12155	12303	12099	12165	12551	12697
F	11	BH 105/20 5x10-9	24037	14504	13338	12963	13090	13183	12887	13003	12810	12761	13034	12802	12528	12647	12601	12503	12679	12922	12829	12745	12963	13037	13150	13120	12754	13093	12929	13292	12666	13048	13191	12859	12552	12925	12441	12317	12448	12373	12149	12416	12270	11984	11984	12164	12123	12197	12279
F	12	BH 105/20 5x10-10	23772	14621	13659	13466	13630	13624	13708	13127	13374	13019	13225	13071	13251	13001	13340	13042	12970	13263	12930	12906	13041	13265	12940	13106	12772	12931	12749	13091	12674	12705	12854	12886	12802	13026	12994	12694	12530	12644	12411	12325	12792	12334	12456	12151	12334	12586	12367
G	1	No Seed	23659	14579	13251	12912	12913	13318	12806	13038	12969	13026	12881	12536	12780	12673	12625	12717	12618	12463	12319	12632	12576	12465	12294	12420	12462	12331	12838	12526	12567	12512	12708	12422	12426	12575	12479	12361	12601	12438	12211	12208	12360	12449	12264	12196	12366	11993	12066
G	2	BH 67/20 5x10-10	24674	14905	13094	12969	13047	12806	12657	12369	12829	12440	12683	12382	12611	12366	12007	12167	12443	11789	12059	12300	11901	12339	12128	12020	12071	12110	12227	12134	12307	12042	11940	12169	12028	12095	12030	12037	11820	11968	12132	11860	11929	12026	11890	11813	11839	11591	11492
G	3	BH 97/21 5x10-6	25663	15805	13743	13274	13721	13284	13207	13048	13508	12987	13634	21040	58803	138879	161088	166703	159037	162590	162458	161435	166264	165752	170640	168464	167221	169858	169166	166926	168478	171098	167076	166485	165005	162906	161342	160322	161640	161445	159365	160030	160184	164434	157768	155518	154635	154097	151651
G	4	BH 97/21 5x10-7	22045	13773	12362	12413	12428	12407	12082	12246	12167	11999	11788	12012	12120	12143	11598	11909	11776	11902	11781	11442	11658	11596	11467	11634	11222	11448	11564	11280	11343	11233	11346	11323	11397	11250	11695	12576	14104	23279	44882	67620	78624	80085	90472	85245	86017	86145	86474
G	5	BH 97/21 5x10-8	25068	15014	13867	13303	13650	13491	13029	13085	13237	13232	13175	13167	13389	12877	13159	12952	13049	12696	12623	12816	12216	12424	12866	12748	12290	12383	12545	11958	12461	12039	12159	12257	12346	12525	12564	12166	12356	12396	12612	12432	12438	12150	12425	12088	12213	12239	12338
G	6	BH 97/21 5x10-9	24267	14449	13031	12709	12989	12692	12646	12638	12876	12730	12918	12451	12657	12337	12562	12377	12759	12278	12292	12309	12180	12256	12114	11978	11958	12329	12334	12253	12072	12143	12246	12310	12145	11761	11844	11610	11637	11730	11528	11538	11508	11541	11245	11512	11621	12001	11555
G	7	BH 97/21 5x10-10	23657	14154	13009	12925	13024	12869	12759	12837	12487	12750	12785	12830	12543	12513	12809	12653	12577	12046	12492	12202	12329	12436	12131	12200	12083	12087	12120	11952	11855	11725	12039	12069	11804	11816	11925	11882	12110	11894	11605	11890	11774	11755	11749	12096	12231	11994	11870
G	8	BH 105/20 5x10-6	24577	14737	13443	14309	14044	13808	13970	14114	13976	14160	14352	14851	33796	128170	155641	174721	170455	180174	183451	184037	185243	186762	193030	190684	184972	187722	186523	185277	186195	189437	183861	186131	181869	180889	183099	181785	180171	179131	174364	177491	175382	180669	172500	174059	169649	171188	169627
G	9	BH 105/20 5x10-7	23852	14332	13688	13484	13277	13015	12945	12826	13101	13057	13020	12814	12798	13019	13235	12889	12802	12971	12845	12985	12345	12570	12378	12757	12224	12794	13029	16015	18039	24441	23770	27260	23875	50641	97078	112695	115224	113883	112422	117751	116881	121600	117792	119518	119777	122041	119796
G	10	BH 105/20 5x10-8	24343	14424	13422	13108	13194	13182	13202	12858	12838	12712	13197	12606	12807	12823	13001	12703	12809	12697	12771	12859	13011	13038	13161	12996	12701	12745	12600	13002	12816	12862	12845	12842	12769	12814	13063	12763	12758	12780	12598	13079	12589	12372	12499	12330	12468	12621	12588
G	11	BH 105/20 5x10-9	23636	14263	13065	13141	13211	13113	13179	13221	12727	12882	12719	12828	12963	12903	13001	12628	12863	12969	12544	12752	12539	12824	12651	12843	12250	12247	12355	12192	12041	12226	11975	12168	12192	11979	12101	11951	12083	12177	11949	12016	12065	11884	12132	12062	12003	12131	12152
G	12	BH 105/20 5x10-10	23914	14603	13726	13389	13350	13279	13287	13411	13089	12950	12808	12885	12624	12875	12898	13121	13155	12891	13137	13387	13016	13360	13348	13087	12671	13351	12983	13164	12761	13079	12601	12667	12720	12671	12668	12630	12727	12460	12147	12624	12294	12404	12368	12545	12066	12756	12872
H	1	No Seed	24162	14649	13373	13321	13286	12666	13068	13198	12987	12992	12918	12922	13307	13114	12693	13061	12850	12482	12976	12764	12381	12273	12570	12460	12345	12579	12618	12463	12246	12171	12235	12230	12671	12632	12606	12531	12434	12403	12544	12016	12343	12154	12241	12393	12481	12352	12126
H	2	BH 67/20 5x10-10	23985	14959	13229	13118	13196	12972	12615	12655	12807	12560	12748	12787	12643	12438	12637	12296	12036	12382	12410	12214	11994	12004	11909	11913	12016	11986	12046	11956	12213	12156	12131	12023	11981	12097	11939	12137	11816	11891	12018	11737	11903	11802	11740	11587	11500	11784	11476
H	3	BH 97/21 5x10-6	23405	14658	13402	13669	13652	13507	13599	13583	13558	13294	13618	13103	13335	13717	29535	58804	116328	165362	161537	163897	164195	165480	173333	170252	167127	166580	167934	166094	165669	169653	163617	163059	162681	161081	162188	159936	159304	158396	155532	155966	152448	158788	150741	150438	148627	147723	146764
H	4	BH 97/21 5x10-7	23980	14972	13265	12831	12931	12916	12744	13072	12963	13006	12895	12708	12669	12742	12802	12719	12678	12548	12471	12486	12671	12651	15230	29850	44476	96937	116074	109021	109418	109624	109305	111597	111166	113188	112929	111987	113417	113650	110320	112536	112616	112722	110994	109606	108975	107818	106931
H	5	BH 97/21 5x10-8	24531	14883	13574	13065	13325	13020	13015	12921	13151	13059	12992	13020	12961	12905	12598	12828	12994	13041	12927	12783	12824	12764	12858	15208	43760	86452	149173	161165	152165	154321	153559	155448	153889	155917	153970	155275	153147	155064	152716	154937	152866	155414	152673	150262	149967	149370	149844
H	6	BH 97/21 5x10-9	24873	14688	13608	13175	13315	13751	13163	13576	13038	13078	13194	13271	12917	12991	13236	13287	13131	12822	12888	12912	12963	12820	12920	12782	12663	13003	12835	12636	12663	12384	12953	12636	12869	12773	12644	12465	12199	12401	12411	12706	12579	12531	12505	12398	12449	12382	12567
H	7	BH 97/21 5x10-10	22808	14181	13468	13227	13537	13297	13217	13143	13086	13064	13321	12930	13349	13070	13341	12894	13110	12801	12680	12684	12674	12634	12213	12390	12176	12189	12189	12153	12132	12199	12424	12726	12543	12577	12719	12295	12267	12675	12585	12411	12582	12318	12379	12390	12328	12346	12217
H	8	BH 105/20 5x10-6	24572	14767	13566	13737	13678	13571	13871	13783	13740	13903	13920	19856	63069	154259	174467	182416	181870	184912	188995	190260	189138	189237	196575	194580	189980	189383	194345	191950	191057	197052	190140	195233	191295	188934	191909	183755	177146	182244	180185	176042	174886	183039	177260	177949	173121	173527	173016
H	9	BH 105/20 5x10-7	24729	14502	13304	13456	13162	13014	13177	13259	13199	13051	13007	12940	12829	12382	12935	23369	34569	75676	126478	161502	161638	160634	169670	163792	161428	164604	165388	164265	162777	166825	163413	166116	161407	162330	164906	162075	162873	159774	155441	155471	154576	156579	151052	150061	149689	148321	146537
H	10	BH 105/20 5x10-8	23109	14604	13320	13221	13341	12877	13057	13107	12764	12909	13044	12737	12777	12846	12514	12656	12796	12733	12674	12696	12066	12267	12161	12110	11905	12393	12212	12094	12140	12287	12196	12123	12362	11967	12226	12683	12492	12510	12257	12594	12394	12368	12558	12377	12350	12446	12573
H	11	BH 105/20 5x10-9	24209	14583	13651	13740	13531	13452	13392	13438	13343	13190	13215	12918	12975	13278	12880	13146	13242	13292	13261	13518	13212	13503	13412	13122	12929	13148	12932	13191	13072	12995	12928	13171	13227	13176	13129	13022	13021	12975	12855	12854	12845	13330	12841	13192	12755	13355	12952
H	12	BH 105/20 5x10-10	23869	14806	13466	13425	13590	13294	13399	13209	13319	13402	12891	13095	12769	12982	13069	13153	13061	13267	13079	13150	12987	13046	13037	12937	12704	12725	12623	12562	12813	12662	12627	12773	12826	13196	13020	13125	12937	12949	13157	12902	12696	12494	12578	12643	12455	12706	12676
[truncated: 146 more columns]

[truncated: 9 more sheets: BH comorbid. PRION 2x, BH+SDS, BH+SDS 2x, BH+SDS3x , BH+SDS 4x, BH+SDS 5x, BH+SDS ctrl.,  BH+SDS ctrl. 2x, BH+SDS ctrl. 3x]
